# Supplementary material for: An amplicon panel for high-throughput and low-cost genotyping of Pacific oyster
Source: G3 (Bethesda). 2024 Jun 13;14(9):jkae125. doi: 10.1093/g3journal/jkae125 (PMC11373646; doi:10.1093/g3journal/jkae125)
Supplement: jkae125_Supplementary_Data [file jkae125_supplementary_data.zip]

Archive with 11 entries (11 files):
- File_S1_G3-2024-404881.xlsx
- File_S2_G3-2024-404881.xlsx
- File_S3_G3-2024-404881.txt
- File_S4_G3-2024-404881.xlsx
- File_S5_G3-2024-404881.xlsx
- File_S6_G3-2024-404881.xlsx
- File_S7_G3-2024-404881.xlsx
- File_S8_G3-2024-404881.xlsx
- File_S9_G3-2024-404881.xlsx
- Supplemental_Figures_and_Tables_G3-2024-404881.docx
- Supplemental_Material_Legends_G3-2024-404881.docx
