# Supplementary material for: An amplicon panel for high-throughput and low-cost genotyping of Pacific oyster
Source: G3 (Bethesda). 2024 Jun 13;14(9):jkae125. doi: 10.1093/g3journal/jkae125 (PMC11373646; doi:10.1093/g3journal/jkae125)
Supplement: jkae125_Supplementary_Data [file jkae125_supplementary_data.zip › File_S1_G3-2024-404881.xlsx]

## Sheet: Sheet1
marker_ID	chr	start	end	ref	alt	sequence
100388	JH816256.1	99460	99460	G	A	TACGTATCCGGAAGTTTAGCCTTTCTTTATTGGTGCAGTACTTCCTTGCTTACAATGTATTCAGTCTATGGTGACCTTGACCATTGACCTTTAACCTCAAAAATAAGAATTTCTCCCTTGCCATAAGTAACATGTGCACAAAACATGATCATCTTATCTAAATCAGTGAAGTCTAACAGGTATCCAAAATGACCATCAAT[G/A]AAGCACAGAAAAGAGGACAGATGCATTGTATAGTATACCACAACAAAGAAATGGTTATAGTATAATGCAAGAAGGTTGGTTCAATGACTTATGGCCACTCTTCTAGGAGTGATTACGGTTGATCTGTCAAATCTGTTTTCTACATAATAAACTTACATTTTACTGCAACCATCATTAAAAAAAATATACACAGT…
101622	JH816262.1	69966	69966	G	T	TGTTCCCATGAATCTTGGTTTCAATCACACTTCTCGGGAAAGCATCGTTGACAATCACACCACAGACATTTCTAAACAACTCTTTATACCGATCCGATTTCTCATACTGTTATACTGGTTTTAGATGGGACATATATTTACATACAAAAAAAGTTCGTCTTACAAGTTCCAACGCCTTACATACTCAATGCATAAAAACC[G/T]ACCTTTAGTCAAGCCTTTCATCATGACAGCAACAGATGGATACATCGTAGATGTGGTAGATCCATTCTTTGCCAACGGTCGCAATAATTACGCCTCCATTCTCTCTCATATTGTGAAAACAAACGCCGGCAATTTCATGGGTTTTTTAAAAGAACAAGACGTACTGATCGTTGACAGAGGTTTTAGGGATTCGG…
102265	JH816265.1	142574	142574	T	C	CTGGAAAATTCAAATTTCTTAAACTTACGTAGAATAATTGCCGAATATGCCTCCCCCCCTCACCCCCGGAAAACTTAAATATCCCTCAGACTCCCACTGATAAAAAAATCTGAATCCGCGCATGTTCTTGACAATTGTAAGGAACTCTATGATCGAGAATGGAAAAACAAGGGAAATAATCATCTCGACGCGTTCTTGTG[T/C]TATGCATTATGTGTATCACAGTTGAAGATCTTTTAAACACTTTCTCCTTACCCAGAATTTCAAAGTAAGATTTTAACAAGACCAAAAATACCTGGATATTTATGTGTATAAATGAATGCAAATTTACATAATTTAAAGTAAAGAAAACATGTTTGCATCTTGGCATGTTTCACTGTATACTGTTGTTTATAAAA…
102505	JH816265.1	320445	320445	C	T	GATTTTCTAACTAATGGAAGTAAGGTTACTGTAATGATTCACTCAACATGTGCTCTTAAATTTCCACGACGTAACATTTGTGACACTTTCAAATTGATGTAAACATTTTTAATTAGATTCCATTTGTTCGTAGGTGCATGGACGTGTAAAAAACCAATTGAAACATATGCATGGTAGACTTTGCAAACATTTTACTAAAA[C/T]TAATACCATAGCATATGTTTCATGTTGAAATCAATTTCATACATATAGGTCATTTCAAATATTGAAATCGATGACTAGGCAGCGAAACATTAAAACCAGCCGGGTTGTCTATAAGTGAAAATAAACGGTAAAAATCCGCGTGCAACATCTGCAGTCAGCCTTTGGCTATGATGTATTGCTATTGTGTTTAGGCT…
102618	JH816265.1	385640	385640	T	C	CGACAGGCATTATGATAGTTGATGAAGAGAGAATAGGTAATGTACATGTAAGATTTCAAACAAATTATCAAAGTACTCAAGGTACATGTAAAGACAAGGTACAGATATCCGGGCCTAATATTTAATGTGAATTGAACACATTTTCAGGAAATGCTATATTTACAGACTTAATAGACACATTGAGGCATTGATAATGAATT[T/C]AACCTAATTTATAAGCGTATTGATGCATATTTATATTAATCTAGTAAATATTATACGCGTTTTAAATCAATTTCCGCAACAATTTGTTAACGGGATCTCTAGTAATCTGGGAATGACCAAGCCTATTAGGGTAAACATTGTATTCCACCGCTCAGCAACCTTACACCAAAATCAAAGTATTTAGAATGTTAATA…
104020	JH816268.1	69080	69080	A	G	AATTTTACTTGATTTTCTTGTTTATTTCGATAAATATTACGTCACAACATGGAGGTGTCCCATACCACCTTTAACTGGCATATATAGGCAGTTGTAGATACGTATCTATACGTATATAGCATTTGAAATAAAATAGGATTTAATTTCGTAAACTGTATTGATCTATCATACTATGAATAAAATTGGCCTCCGATGCATTT[A/G]TTTTATTTCTACAGCACATAACTTTAAAGAACCTATTGAAATGTCTAATACATGTAGTTGAAATGACTTTTGTGTAAAAATAAACAAATAATAATGATGAATTCACCATTATTGGATTTTTCCCTTTTCTTATCAGGCAATGTAGCAGAGTTTTGCAAATCCAATCCCGGGGCTGTAAAAGAGGTTGACAATAA…
104405	JH816269.1	326496	326496	A	G	TAATAGACATATCACACAATCGTTGAACTTTAGTTTGTCACCAGAGCGATCCTACTTTTACACGGGTCCGTTGACACGAGCAATGACGCAGTCAGATGTCCAAGGAGATCCCGATGTAAAATGTCAACTGATACATATCAAAGATTGGCAAAGATAATGATAACTAAGATTTAAAAGGCTTTTTTATTGATGCATGAATC[A/G]TGATGACGGGTATCAGTAGTCGAGATGTAAACATGGTGTATTCATGAACCAGATACAATTATCAATTTGTCAGAGGATTTTTAAAAACAGTCTGCGGCGGGCAGCAAACGCAAGGCCAAAAATCCGGGTGTATTCCATAAACTAACCTTCCGGTCCTTTAATATTGCACATGGCATGCAACGTGAATGAAATAA…
105579	JH816275.1	91310	91310	C	T	ATTTAAAAAAAGACAATTAAAAACTAATCACAACGAACGTGTATACATGTACATACATGTAAGATAATGACAGTGAACCAGTTTCAATATTCAAAAGAAGAATTTATAGTTATATCAAAACAAAAACAACAGACCTTCAAGTTGAACTATTCGTTAATAAAATATATATTATGTGTATTTCACCTCTTTATGCATGTCAA[C/T]AATTTTTCAGATGATGAAATGCAACTCGCGATCACCATCAATCAAAAACACAGTCACTCTGGAGCATGAAATATTACAAGGGAACACATAAATGTTGGATTTCGTTCAAGGGGAGGGGGTGGTTGTATTTCATACTGATACCCTGTACAAACTCTTCATCAAGTTGCAGCTTCCTCTTTTGGCGACGATAGAGT…
111201	JH816288.1	25304	25304	G	T	AATCACAATGCTTCCATGGACCTTGACAGTGCCATGGTGAACGTTCTGATTGGTTTACAGCACAGGGACCTAACCCCTGAAGACTACGAGCTACTGCTGAGACTAGATGAACAAGTTGCACCTAAAACAGTCTCCTCAAATACTATAAGAAACTTTAAAACAGAAACCATTGATTTGACAATAGCTGGTGAACTTTGTAC[G/T]ATATGCATGGAAGTCTATGAAGTAGGGCAGACTCGTAAGTTCCTGCCCTGCACCCATCACTTCCACTCGGACTGTATCGAGATGTGGTTGACCAACTCCTCAGTAAACTGTCCAATCGATAACCTCCCTGTGGAGCCGTCATGACCAGCAGCGTTATAATTGTGTTAAATTCAGTTACAAATACTCACTTTAAA…
111324	JH816288.1	108586	108586	T	C	CAAGTCGTCATTCTGAATTGAATGGTTCAATTAGAACATCGATGTTATTCATTTGTATAATTTTCTGTCCGATTTGTTCTTGGTTTCAAGTCATATGTGTAAATAATGTTGCATTTTCATTTTTAAAAATTTCTATGGAATTAGACACGATTTGAGCTTAAAATTTTCAAACTTTACTTTTTCATTTTTAATGCATAGAA[T/C]GGATGTTTTAAATCAAAATTATAAAGCCAAATATCGAGTTATAAGCGAGTTACAGAGGTAAGAATTCTTTGTTTTGTGGGAAAAAAAGCTCGAGTCAAGTTATTGTTTACATATAAGACAGTTTTAATCTAATGTTGCTTTTTGATGATATGAAGTTATTTAAAACACATTAAATCAGCCGGTTTATTTTGGTT…
111882	JH816290.1	291954	291954	A	G	AGAGAAGACATTCTGAAAGACAATCCTATTTCCCCTGGGTGTAATTTGACAAATTGCCGGATGAAATCTTCACGCTCAAAGAGTTCCGCGTTTTACATATTTTTTTCTCTTTCTCTGAGCACAAGATACAACTGTAGATGTAGCAAAAAAAGAAACCATCGTGCTTGTTGTATACCGTAATTTATATACATTTTTTCAAA[A/G]TGCGTTGTCACAATGCATATGTGTCACTTGTTGTATAAAACGCCTTATTTAACACCGCTGCCAGTGTGAAACCGCCAAACATCGGGATAAACTATCTTATCTGAATTAAATCTGATCATCCTTTGGAGGGATGAAAAAAAACCTCTGTGTGAAATTCTAAATCCCTATTCGGGCTTTTAAACTCGCTAATTGCT…
112724	JH816294.1	39485	39485	T	A	TTTTGTCTTAATTGTACATACTTGTAGGTATAAATATATGGTCTTACCTGCAATGTTGAGCTGAAGGGATTATGTATTTTTATTATGGGAGTAAAACTGCTATTCAGTGGAACTTTAGCTCCTAAATATGGCCTTAACCTATATGGATTAGGTATTCCCACTCCAAAAACCTGCAAAATAAACAATCAGTGACTATTCAT[T/A]TAGCAATATTCCATTCACTCACATTTGACCTTAATAGACATTACATAATTACATATATAAATCATAATTAATAGATTAGCTTGAATTAATGCACTAATTAGTCTTTACTACAACATACTTACATTATAAGAAAAAGACCCCACAGAGGTATGAATATATAAAGTATTTTCTACATTTCCCTCCTCGCGGGCTAA…
114046	JH816300.1	109300	109300	A	G	CTCCTCCGGTTTTACCGATAGATGACAAATAATACCAAACGGTAAATGGTGTATATATTGGTAACCAGTTTGTCTTCAGGACATCAATCCATTACATAACACAGAACAATTTTCGAATTAACCAATACTGATATCTTTCTAGCGCCTGAACGTTATGATGGCATCTAAACTTCCTTATCGCAATTACAAAAGGTATACAT[A/G]TTATCACATGACTGATATGCATATTAAAGTTCAATGCCGGTAATTTGTTTTAAATCAACAACCCACACAAATGAGTTTAAGTCGGAAAAACGATTTTTTTCCTTCAATTTTGATTTTTGTATACTGAAGTGGGGAAGAATTTTCAAAAACTAAATGTCCTTAAATGAAACGAAATTGCGTTGAAAATGTCACTG…
114069	JH816300.1	156529	156529	C	T	TCATTTTAAAGAAAGTAGTGAAATTTGTTAAAGAAATAAAAATGAAAGACTCATACATACTTTCAAGACATTTTTTCAATTTTGCAAGATGTTTAATTGCCCTCTCTCCTCCTTGCCATCTATCGGGCAAATTAAGTGCATGGTACAAGAACGGGAACTGAGTCTTCTTTACCCACTAGTGTGAAAATGCATCAAGTCTT[C/T]AAAATATTGGTCTTTCATACAGTTGCATGAATGCAACAAGTTAGCATATTGGAAAAAAATTGAACGCACCCTTAAAAATGGAATGACCAGACGCCCCTTAGAATAAACTGCTCCAAGTGTATATAAGCCAGTGAAGCAAGTAACGAAGAGAGTCTGTCTGAGAAGCTGAAAGACGATACCCGGAGCAGGCTGAG…
115606	JH816312.1	162981	162981	T	A	CAATGCCGATAATTATATATATTAACAAAGAAATTAATATAGATAAACACTAATCTCTCGATCATTATGATTTCAATTGGCCATTTAAACCCACCTATTTAAAATAGTAAGCTAATTCAGATGTATTAAGCTATTTGTTTTGAGGAGAAAACAATGTGAATTTAAGTAGGATACGTTTTAATATCATCTTAGTCAATACA[T/A]ATGCATGTAAAAAATGTTTAATAAGATGGGATCTCTGTTCTGGGCCCTATCTGTTGAGACCGCTGGGAGTTTTTTAAAGAGATTTTTTCAGAAAATATTCAATATTCTACTCTTTAACACCTTGAAAAGCTGTACGTTTTGCCAAATAACAATTTTAAACAAGAACATGAGAAATTAAAAACTCTGGTTTTAAA…
116788	JH816320.1	269571	269571	A	G	CGATATCAAATGGCCCAGGCTATGTACCGGACACCTTATAACATATTCCCTTATGCACAACCAACATTATGGTCAGATCCGAGATTTTACCGATTTTTAGGCCAAGGAAAAGACATTCAAACATCGCTATTCAAGAACTTTTTAAACGCAACAGAAGAAGGCGAAGTCTCTGGATTCGAAAAGGGTTCATTTGAGTGCGT[A/G]AAATGCATGAAGCAATTCAGTACCCCCCATGGTTTAGAGGTCCACGTGCGGCGGTCTCATAGTGGCAGACGACCGTACGCTTGTGACGTCTGCAGTAAGACTTTTGGACATTCCGTCAGCTTGACGCAACATAGAGCGGTTCATACTCAGGAGAGAAGTTTTGTTTGTCAGCAGTGCGGCAAGAGCTTCAAAAG…
118134	JH816328.1	221285	221285	C	A	GAGAAATGTTAGATGGATATGAAAATTATCAAGACGTGCAATATCTGTTAAAAAAGGGCAATGTTCTGATAGCCTACTGGCCTTGAAAGTAAAACCTTCACACAAGTTTCGAGAAAATAAATTCAAAAATTGAGAAGTGCCAAAGAACGCACGCATCATGTAGACCCCACTTTACACCATTCTTTATCAAACATCGACCA[C/A]TATCATGTCAAAGAAAGACAGGGTAGAGCCAGGATAACCAAATTCTATATTCGTACAGATAACCCACATTTCTTACTACTAGTAACTGTCCCCTAATCCCGGGAATGAAGGCCGTATCATATAGCCATTAATATACCCTCTTTTCTCACATAAAAAAGACGTTTGGTAGCCCCTTTTGGTCCTTGATTGACAAA…
119427	JH816339.1	186663	186663	C	A	ATCCGGTGACGTCAGGGTACCTTGCGTTCTGAACTGTAATGGCGAACCCCTTAAGAAATACGTGAATGGGGCTTTGACATGTCGAATGAAGGGGGTCTAGTTAAAGTAAAACATGGCGGCCCCCAGTGCGGTACACATGTGTCGGGCCTGGATGTAAACATTGACCTGCCAGATGCATTTTCTATTAAAAGTGATATTCT[C/A]TCGGAAGACCAACTTGTTGAACATCAAAAAGGAATACAAAATGGCGACAACTTGCAATTTTTATCATCGCCATCGGACGTAGATTTAGACAGCTACGAAAGGGCTGTTGTTGAAAACAACACAGAATGGCTTAAGTCGCGATGTAGGAATATTGAAGCTATAGATTTTGAGATCCCAACGACTGGCAACGATGG…
119428	JH816339.1	186567	186567	A	T	GCTCGCCCCAACAGTCGCACCGTAAAACACTATTGCTATAAGAGATTTTGAACATGTTCCCGCGATTTCTTATTATTTGGCGTATATGTACATCATATCCGGTGACGTCAGGGTACCTTGCGTTCTGAACTGTAATGGCGAACCCCTTAAGAAATACGTGAATGGGGCTTTGACATGTCGAATGAAGGGGGTCTAGTTAA[A/T]GTAAAACATGGCGGCCCCCAGTGCGGTACACATGTGTCGGGCCTGGATGTAAACATTGACCTGCCAGATGCATTTTCTATTAAAAGTGATATTCTCTCGGAAGACCAACTTGTTGAACATCAAAAAGGAATACAAAATGGCGACAACTTGCAATTTTTATCATCGCCATCGGACGTAGATTTAGACAGCTACGA…
119514	JH816339.1	267347	267347	A	T	TATCTCTCTGTTCATTATGCTGGAGCCAGCAGCAAGGCACTGAAATTACACACATGAAAAAAATCTTATAAAACTTAAACTGTACTGTGTAACAACATACTGAATATATTACCTGTAATTTCCATAGAGTACATGATCTCATGAGATATGTTAATATTTTAAGTTTTAATTTGAAATTTGAGCCATCAATGAGGATAGAG[A/T]AAATGAAATTGTGCAAAATGCATGCACTGGTACTAATCTGCACCCAGAGAAAAAATAGTTATGCATGCATGCATGTGTAAGGACAATATATGAAATACAAGAATATTTTGGTTTTGTTTCATTTTCCAACATTCAAAAATGAACAAACCCTCTGTGCCATAGTCATGAGAGAAAAGTTTGCAACCATGTACATG…
119849	JH816341.1	67408	67408	A	G	GTTTTCGTGAATGTTGCAGGATAACCTCCTCGGTCTCGAAATGTTGTTTGAAATATAAAAGCCTCGGCTAACGCCACGGCTTTTATATTTCAAAACAACATTTCTCGACCTCGGAGGTTATTCTGCAACATTCACGAAAACTCGTACTTTATTTCTTAAATAATGTACAAATGCAAAAGTTCACTGATACACTCTCCATT[A/G]TAGATGTATGTAGACATGCATATAATATACAATCTAATCTAAGTTTTACCACCTGTCCTGAAAAATCTGATCATGTAAAAAAGAAAAAAATTGAAAAAATTACAAATGATTTCCAATCAAGTTTTCATCCTTTAAATATAATCAAAATCAATGCCACAGTGATATTTATTCGATACAACTGCGTCGTAGGATTT…
121244	JH816345.1	548180	548180	A	T	TCGCCAGAACGGTAGCACCGTAAAACATATTAGATACAGCTACGATTGTGACTTACATACTATTTCTGCATCATTTAACCCGGCTTTAACATGATCTACGTGGCGCTTTGTGACGTAATAGCGTGAATTATGATGTCATTTTAGCAATGTTTTGACGTTTTGGTTTTTTAGTAAAATTCTTCATTAATATATCTAAAAAG[A/T]AAAAGTAAATATATGCATCTGTAAGCTTTACAATAAAGAATAAAACCAAATGTTTATTCAATTCAGACACGTGTTTTCTAACAATCGGCCCAAATCGGCCCGTGGCGGTGAACGTAGAAACCAGATCGGCCCAAATCGGCCCTGTGGCACATTATACATAATATATTATATTATATTATATGACTTCGAGGGCG…
12467	JH815769.1	162316	162316	T	G	GAACCCAACTATGTCACTAAAATATATAGTCACCTCCTCAAATGTTTCCGGGTCAACGGACTGACCTAGCTGTAGACTCTTTGCAACAGACCTGAGAAACAAAGATCGATCACTCAATCAACCATTCTGTTAACCCACTTATCCACCCATTTACTCATCCGTCCACTCATCCATCTATCTATCCATCCATCCATTTATTT[T/G]TATGCATCCAATTATTTATACATTTTTTATCATTCCTAAAGCTGACAAAATTTCATCGAAGAATTTGGTTGAAACATCATTTCCGTTTGTTTCCCAACAGTTAATTGGGTATTTTTACGTTATGGTTGCTCTCCAGTCAAGGCATGCGGGTTGACCGGACTTCTATTTGCATGAACTTTACTTCGGAGCAATAC…
125357	JH816359.1	1281	1281	C	A	TTACAGTGACCAAACTTCTGTAGATCCTTAATTACACAATCAGAAAAATTCATCGGGTGATGTTTAATCAATTCATGTTCATAATAAAAATTACGACCAGGTAAAACGGGGAACAACTCTTGTATGTATATCAACCATGCAGACCATCAGATATAAATGCATCATAAATAAATTAAGGCCCAAATTCTTTGTGAATCCAT[C/A]ATGTTGCCCATTTCGTAAACTCTTCGATATTCAAAGATTACTGACATCCGTGTCCCCTTCCAAAAATGTCGTAGGTCGTTTCGCAAACCGGTCAATACGATCCTTCCTTTTATGTTCCTCAAAACTATAGTTAATGCATGCCGTATCCCCCTTTTTATGGTGGTATGGGACACTTCCAAGTTGTAACGTACTAT…
131031	JH816368.1	625872	625872	T	C	ACTTTTGCACTATTTCTTGCCGAGTTACTATTTATTGTATCCGGGTCACCGAAGCCGGACTGGATGTGTCCTGTTATAGGAATGGTGCTACACTACTTGTTCTTAGCATCCTTTTTCTGGATGAACGTGATGTCTTACGATCTGTACAAAACATTCGCTAACAAGTGCATCCTCACACGAGTGAGAAGCAAGGCAAAATA[T/C]CTACCGCGCTATGCATTGTACGCATGGGGAACACCGGCCATAATAGTCGCTGTGTGTGCCGTCATTGACTATACAGATTTCATACCAAACGTGAAAATAAGATATGGCGGGGGATCTCTTTCAACCAATAGTTTTAGGGACCTCGACTTAAGTGACTCTTCCGAGAACAGTACAATGGCGCGCCGGATGGAGTC…
131968	JH816369.1	121435	121435	A	T	GTAATAGAATTAAGCACCTTAGAGGGATAGTGTATCAAGTAAGATAAGCATACGCATAGCAATAACTAAATAGAATACTAGTAGATACATAAGTCTCTGTAGAAAAGAAATACCATTAAAAACTGTGTCACTCTCATTTTTTTTCAAATGGCCATTAGGGGTTTTTTTACGTGGAAAATAACTTGCGATGCATGTTTATT[A/T]ATTAACTTGCATGTATCTGGTTTTGCATGAATTTTTAATTAACTCCCCATTATTATTTGTGGATCTTTAGAGAATATATAGGATTACCGAAGTACATTGAGGGACGGGGGCATTGGATGTCGTCCTAGTCTGACAGCTGCAGCTATGGAGACTAGCCGGTCTCTGAGGGATCTGGGATTGTTCTCACTGTTCAG…
132822	JH816376.1	55176	55176	C	T	GGAAAATATTCAATTCTAGCATCTATAATAAAATCAATAATTCATAATCATGATGCGATATGTGAACATCATCGTGGGCACATGATGTCCTTTTCTTTCTTTATTTTTCAAATTAAAAAAAAATGATTTCTCTTTCTCTTCTTATACATATAAAAATAAAAACACAAAAGACATTGCGAGTATTACCTCTTTTCAGCCTA[C/T]ATGCATCTATTAAAAAACCCCTAATCTTTCAATCTCTTCATCTACGTACATGAATATAAAGGGACATCAGAATCCTTTGAAATACATACGTGTACCCATGCAGGCGTACGCGCAGCTTTTTCGACTGGTGCATATGAACTCTCCTATAATAAGTTGTTTTCGGGTTTTTTTTATCAATTATGATGTAATATATA…
133927	JH816385.1	130338	130338	A	T	AATTGCCTATAATTGGCCACGCCCAGGGCCCCGGGGGTAGACGGTACCGTCTCCCCCACAGTGCACGTGTGGCTGCATACGCGCAAAGTGAAAGAATGGAAGAAGCTCCAAGAATAGTCCAAAAATCCGAGAATAAGGCCACTTGTCTCTCCATGTCTGACACCCGTGTAATCTGCAGTCTGGTTCTGATCCGTCATCTG[A/T]CAAATAACGGATGCATTTCTATTCAATTGATATATGTACACTGACAAATACAGGGAGAAGGCAGACACTCATTAATAAAACGCAAAAACAATTGGGATTATTCACACCAATTAACATCCTCGTTGTCATCGAACGAAGCAATTTTCGCTACTCCTCTAAATTTTACGCACACGAAAAAGGAAACTTTGCTTACA…
1341	JH815662.1	39747	39747	C	T	CTGATATATGTACAATTGATCTGCAAAACAACAACTTCCTATCTTGAAAACTGTAGGAGGAGTTATCCGTACAATGAGGGTACCCTTTTGGCAGCCGCCCGCCCGCCCTTTTCACCATTTTAATAACTGGATTTTTCCTTCGCAAAACCTGGTTAAAAAAATCAAACAGATGGATTTACCAAACAAATCCATAATGCATA[C/T]GAGTACACTGACTTTTCTTGACAAGAACATTCAGGATGAAGTTTAGTAGATGAATATCATATGAAAATTCTATTAAGAAAACTATTACCGTATATAATAAAATAAATACCAGTAAATGAAATTTAAAATGGTTTTCGGTAAATGATTATTCTAAAATGGTGCCTTTTGTGTTTTTTTGCAAGTTCAAGTACATG…
136533	JH816387.1	1051302	1051302	A	G	ATATGAATGTCAAGATAAGTAGGTGAAGCATCGGCCTGTTGCCGAATTTAAATCCAACCACACAGAAATATATCCGGCAGTCATGTTTAAACCAATAAAAGTGTGACATTTCAGTTTGAGGGTGAACAAGAATGTATATTTAACCAGAGTAATGCAGATTGTTGATAGGTTGGCTATAACTTGTAATTTATACTCAAGTA[A/G]GCATGCATTCAAAAAGTATAGAAGCTGTTCACAGGTGACTAGCTTTATGCAACAAAGACTGGTAAACTAGACACCAGACAATAACAGAGAGATGGTAAAAAAGTTATAGAAATGTAGACATTGTCAAAAAGACTGCAAGTTGTAGACATGTAGACAAGATATAGACAGGTAGTCAAGAAGTGTGCAAATCCACA…
136856	JH816387.1	1257929	1257929	T	G	AACCCTATATAATCAAAATTGTGAAGTAAAACCATCAATAAATGTAATTGAAAAAAATCCAACCGGACATTATTGAGACGGTGACCATCTCAAAGAATAAAGCTTATATTAAATAACGGAAATAGGATAGAAGCATTTTAGAGGATCTTACTTTGACATTGCCTTTATGACTTAGAAATGTCTCAATTTGGCATATACAT[T/G]GTAACTTTACGATTTTTCTGAAATCCCTTACCAGTATGCATTTTAGGTTTAATCAGAGCAAGATTAAGTCAATGAAAATAATTTATGCTTTAAAACTAAATTTTATAGATATTTGTTATGAGTTTCACATTTGGCCTTGGAACTTGGTTCAATGCAACACCTTTTTACCCAAAGGCTTTGTTTATGTGGACTAA…
136860	JH816387.1	1260156	1260156	G	A	AGAAAATTATTATATCAACAGATTCATGAGAAATATATAATTGCTTTCATTTAGTCCATATCATTTGTTTCGATAAAAAGACATACCTCAGATAAATTTGAAAGTTTTAAAAAGATTTGTGTTACAGTTGGTAAGTTATAAAGAGTTAAACACATAAATAGTGCATTAAACATCTTTTTATATATGCATGCGCGGGTTCA[G/A]ATTTTTTTGCTCGGGTGTGTGAGCCAAAGTATCATTTTGTTTGTCCAAAAAGGGGATTCGAGGCTAAATTTTTTTTATAAATTTTATAAGATTGAACATCCTTTCCGATGAGTCCCCCACCCCTTCCCCAACATCTGCACATAACGTTCATTGTACACAATGACTGTAAAATAACATCATCACAATTGTGTCTC…
136957	JH816388.1	53625	53625	G	A	TTAATTAATAAATCAACTAATTAATTTACCGGCGTTTTGAACGCTATCTGATTCAAACAGATGGTCGATTATACGTACGTGTCTGAATTTGTTTACAATAATCTTAAATTCAAGATTCCTATCGATGACACTGTGCATTTGATTGAGTTCATTACCAAATACTGACGATTCTACTCCATATCACAAGTTTTCAGTAGATA[G/A]GGAACAGAGGTGATGCATAAAAGTATCTCTATTCTGTTGTCATATTTATAAAACATACAATGTACTTTCAAGAACGGTTTCGGGTTCAATGCTATAGCGCTGTTATCAATACCCCAGGCTATATTTAGGGTCTACAATCGATGCATGCGCCAGCGTTAAATCTCGTTGTGCTAAGAAATCAATGAATTATTCAA…
138464	JH816392.1	432660	432660	T	A	TTGTCGCGGGAAGATCATGTAATACCAGTCCGCATTGGGACTCACTGTGGGGGGAGTGTACTAAAAGATAAAGAAAAAATCATTAGACGATTAGTCATTGCAGTATGGATTACAAATTCATTTAATAACGTACATTCAACTTATTGATAATATAACTCATAAAATTTTATAGATTCATGCATCGATCTGTATATTTTCCA[T/A]TTCCCAAATAGACAAACATTACACTTAATAGACAATTAAGTTTCCCCTATATTTTTGACAGAAAATCTACCAGCCATTGTTCATATACTGACCAAATCAATCCAACCTCCTCTACTCTCCTCTTCCTGATTCTAAAAAAAAAATTCCGGTTATACCATAAATCCCTGGTAAAATGGATTCTTAAACATAATTCC…
138601	JH816392.1	511316	511316	A	T	AAAGTTATGATTTTGATCGGGATATATCAATTTCTGTTCTTTTGTCAATCCGGTAAGGTTTTTGTTGATGAAAATGAGATCCAATTTGCTTAAATTTTATTTATTTTGAGAATAACATCTAATGACTACCAATTCTTACTACAAAGTTGAAACAGATGGTATTTACTGCAGTCAGATCAAAATAACGATTAAACCACAGT[A/T]ACTTGAATTTATAGTTATTCTTTAAATGATATGCATGTATATTACTCAAGTGTTTTAAGGTACAGAAACCCCAAAGAATTCTATGTCGCAGGGAATTTATCTTCTTATTTTAGGTTTTATGAATCCCTTAAATCAGTATGAAATTAAGAGAAAAATAACACACAGTCCTGTCGATAATAATGCGGATGAAAGTA…
138860	JH816394.1	144213	144213	T	A	TTCTAAAGTACATTGTATAATTTTATAGTTTATAACGAAAGACCAGCATTGCATGGAAACGCCCACACAAACTATATATATTTTTGTCATTAAACACTTTATTTAAAGATATTTTTTGTTTTAAATTAGATATAATTAGGATAGCAAGATATGCATTGTACAATAAAGTGACAACATGTGTTATTTAACACATTGACTTT[T/A]ATAGGTGTTTACTGTTTGAAGATGGGGAAAACCTTAATAAGATTTTCTATAATAGTAACATATAAAACTGTTTGGCACAAGAATAAGTCGGTTTGACGTTGCTGTGCCTCTGTTTATTTCAGGAACCGGTCCCCTGTTGTTTTCCAGGGGCCCAGCACTGGAATGTTAGTACAAAAAGGAGAAATTTTACAGCA…
139828	JH816397.1	549977	549977	G	A	CGGTATTTTATTCTAATGCAAAAAACACAAATAGTATATCTGTTTTGCCTTGATTTAAAAAAAAATCTTGACAGCCGGTACAAAGATATGTTATAAAACACTTGATATATCTGCGTATTGTACAAACATGCTCGTATATCAATACATAATTTTCCCCTAAAAATACTTACAGCTGGGGTTCCAAATGGATGCATGGATTT[G/A]CGAGGTAATTTAGTTTCGGATGGAGAGGTCTTTGCCCCGAATCGTTCCGACCCTTGTAGAATGTGCTCGTGTGAGAACGGAGAGACCACCAAATGTAACTATATCTACTGTGATGCCCCACCCTGTGAGCGATACAAGTTGGTCCCGGGCACCTGCTGTGGCTTCATATGTCTAGAGAATACCAACGAACCCGA…
140059	JH816397.1	795465	795465	A	G	GTTGTTTAATCCTATTTGCTTTTATGTGAAACATTGATTGGTTCGAACAGAAAACCTCTCGGCAAGATAAAATACATTACCGGTGATATCCCGATAAATTACAGGTGATTTCTGTATTATCGCTTAATTAGAAAATATCAACACTCAAAACATCGACGTCCACCACATACGCTTTGGGGTGTGTAGAACGTATCAAGGTT[A/G]CCTCCATCATCGTGATGATATCGACGATGCATGGGGAGAAATTTCCCGACCGAATGCATGTATTTATAAAGGTTTTAGAGCTTCTTTCCAGGTATGTCCTATGCGTTCCAGATAATTCCAAACAATTATAAGGTCCAGGGGAAATGACTGTTTAGACTTGTTTACAACTAGTTAAAGTATCATGTTTACAACGC…
140533	JH816401.1	224626	224626	G	A	GATCAAACAACTCGCGCGCTTTAGCAATTGATCCACCTCTCCAAATAAAATCACCTGTCGCGCAAATAACCAGATACCAAACGGACACCATGCTTATTAACGGTTCAACACTAATTCACGGCACACTCTGTTGTGTAAGAATTTAAATTTCTCTTTACTCAACCGAGACTTTTAATTTTTCAAACATTCGAAACCATGCG[G/A]TATCTATAAAATGCATTGATAAGAAAACCCCGAGTCCCCAGGTGTCAAATTCATTTTCTCACTTCGCCGAACCTGAAATTACCTCAGAAGTACACCACATAGAAGGCAGAGAGGGGGATAATTAGTATATCCGAAACATAAACTAATTCGCCCCAGAGCTTTACATGTAATGAAATCCGATTAAAGGAGATTTA…
141588	JH816405.1	90596	90596	T	A	TTAACTTGTCTAATTTCTTCCACGCCCTCCAAATGTCAGTTTATGTAAGCAACAGTTGGATAAGTGACTGGAATGCAAAGGACCATTAGGGTGTATGTATTAGTAATTCTGATGTTTTAGTTCCTATGATTTAACATACATCTCATTTTTTAAAGAAAAGCTTCAGATTTTAAATAGATTTACACTTCATGCATTTTGTT[T/A]TAGAGTAAATTCGGATTTCAAGGTATTTATTAACATTTAAAAATGAATTACACATTTATAACAACTTTTACAATCAAAAGATGACTTAAGAGGATTTGTAATCAATGATTTAACAAATATTTTGCGATCTTTTGACTACTGTTTTTGATTACTATTTAAAATATCTTTACATGTAGATAGAACATAAGAATGTT…
14176	JH815782.1	37646	37646	C	T	GGCACTGATGATTATTTCAGAAATTGTTCCATTTGTGTCTAAACATACAATGAATGAAAACTGCTTATTTCTGAATTAAATTTTTAAAACATGCATTGAAAAATTTAATTTAATTTAATTTATCTTTCACTGATGAGGCTCTCCAATTTAAGTTATTTGATCAATTTGTGCTCCGCGCCATAAATGCATTACTTGTCAGA[C/T]TTATAACTTTATATGATTGTAAAGCTATATATTCAAGTTCTAGGTTAAAAAAGATACTTATAGATAAGATATCTGAAGTATAATTTCATGTTTTGGTTGAGATACTTTCAACTATAATGATACCCCAAAAAATTAAAACAAGAACTAAAACCCATAAAGAGAATGCAGGACAAGGATCATACCAAGTCTTGGCG…
143567	JH816416.1	39793	39793	T	C	ATCGAGGCAGATGATCCAAACCTGGATAGCCAGATTGTCAATGCCATTGTACATGGTATGCATGCCACAGTAGATAACATCTGAAAAAATTCATGTGACTAAAGAGGAAAATTACAACCAGTTGGATGTGTCAAAAACCTTGCTATTATGGGTGAATTCAAGACAAGTTAATGAAAATTGAAAAGAATTTTGTTAAGTCA[T/C]ATGCATAAGGGTAGGTTAGCATTAAACCAAGAGCAAATAGGCATTAGAAGCAAATTTAACTGTTGAGTTAATTTCTACTTTGATTTCAGGTAAATACATTCAAAATGAAGATGCATGGTATTGCCTCATGAAACTGCATGCATATGTAAAGCAGAATTATACTTCCTACATGCTGTTGTATCTTATGTTTCAGG…
147536	JH816435.1	339505	339505	A	G	AGAAGTCAATAGCTTGCCTAGAGTTGTGTATTGTTTTGTAATGGTCAGGAATTATTCCAATGAAACCAGTGTCAAATCAATCAAGTACTTACAAAAGTCTGATTTCCGATAACCGATCAGACAAATTCCTAAACAATTAGTCTGACAATTTCTATAAACTGACAGTTTTCAAGAAAACGTGCAAATGCATATTGAAACTT[A/G]CTTAAAAGGCCAAGGTTAAACGATAGGCTTGATCACTGCAGTGTAAAATTGCATGTCAAATTAAGCATGGCAGGGATGACCTCACTCAAGTTCCCAAGGGACAAAATAATGGAGTACTGGCTACAATCATAATATTTGATTATTTCTAGGAATAATTCTCTGAACAGTATTTTATATATATTGATTTCAGTTTT…
148053	JH816435.1	616959	616959	A	T	ATAAGGGAACAATTCCTGTAGAAGATCTACGATGGATTTTAAAATCAATAGGAGACGATTTCACGGAAGAGGAATTGGATGATATGATTGCTGAAACCGATACCGATGGTTCCGGAACTGTTGACTATGAAGGTAAAATTTATATCACTATGTATAGCAGTAAGATTTTTTGTAAAAAAAAATAAATATAAAAAATATGA[A/T]TAATTGCGCTGAATTTCAATATTAGTGGTTTGGTAGTGGTGTCCTATGCATTGGCAGACTGCTGTGTTTTGTAGAGTAAGGAAGCCACGCTTCCTAGTACCTAGAGATACAAATTGTTCTTTTCTGTATCCCCTTTGGTAGTATAGACACATTGTTCCATGTACTTTGAACCCTCAAAACTTTCAACATAAAAA…
150752	JH816443.1	445168	445168	T	G	CACCTCTCTTCTGGTTGTTTGTCTTTTGCCGGGGACTTGGAATTCAACCTGAGAAAGTTATGAATTAAAGTTACCTCCCTCTACGTAAAATTAGCTTTAATACATTCAAACTTCAGTCATGATGATTATAACATCTGTAATACCTTTCAACATCATTATTGGTGTGTAGTGAATCTACTTTCTGTTTTGACATTCCATCT[T/G]TGTCTCTGTCTTTACTTCTACAAGAAACAAATGCATACTGAACTGAAAAATCAAATACATTTACTAGAATGAATTGTCACATCAGTATTTTATTTCTTCATTGTAAATTTGTTAAACAAATATGAATGTATGCTTTAGATGGATAATATGGTTTTATTAATACTCTTGGTGCATCAACTTTTGGGGATTGTTAG…
151550	JH816447.1	337866	337866	G	A	TTCTGGTCTAGCTACGCCACGGATAAATCAAACTTTGAACTCCTTGCGAGGCCAAGGAATGGTCCAGAGGCCAAAATCTAAACAATTTTAAAGAATTTATAATCATATTATATAATATAAACCTATATTACAACATTTGAGGGTTTTATTTTTAAAATAATTTAGAATGCATTCCGTTGTAAAATTGAACCACCCAGTAG[G/A]GCTCCACCCTACTCCTGAAGGATTTGACGAATTTGAATCTACGCTGTCCAAGGTTGCATTTACTAAAGTAAGAGCTTTTCTAAGCACAGGGTTTTTAGAAGAAAAATTTAAAAAATTTATTTTATATATTCCTATGTAAAAATTCAAGGGGGTGTCTGAGGAGTAACTTACATGTAGTTATCCGGGGGAAGGGA…
154736	JH816453.1	485025	485025	T	A	TAATATTCTGTAACTAATTCAATAGAAATCTGTATATCCTTTCAAGACATTATGACATCCATTCAAAGTTAGCAAATCCCTAGATGTCATCTCATACAAGAAACATATACAATTCAATTGCAAGGTATGAACAATTCATGTTTGATGAACAATATTCTGTTTTGCAAACTTTTATTACTTTATAAAAGATATGCATTACA[T/A]GTCCATGAATTATTTCAAAAACTACAATTGTTACTTACTCTGCGACCTAATATTTGGTTAATAGCTGCCGATTCTTTTAACGTGCATTCGGACACGACTTTGCCCCGCATTTCTTTCATGAAGAGCATGAAAGCATTTAAAGGTTTCTTTACATAATTTTTTCTTTTTTCCTCTGGTAGGTTCCCAGAGTGTTT…
157852	JH816462.1	137651	137651	T	C	CGGTTAGATTTGGGTGTCGTCACGCGCACCTTGGGCTCGCGGCTGCTCTCTACCGGTTGGTCCATTTTATCATTGTCCGGTTTTTTATTCGATGTGTCCGACACACTTTCTCCCACTATTGATTGCTGGCGACGGTTGTGATTGTGAAACCTAATTTCCAAGTCTCGCCTCAAGTTCCGTTTTAACTCTTTATTAAACCG[T/C]TTGTTTTGCCAATGCATGGAAACAATTTCCGGGTGTTTCTTATGAATGGTGTACCACTCTCGCCTGTCACGATAGTCCAGAATCTTCACCGTCCGATAGTAAGCGTTGTTTGTGACGTAACGATACGTCCCCTGTTCAACGTTGGCCTTCCAACTTGGTACAGGAAAAGTATCAAAATCCTCGCCGACACACTT…
158015	JH816466.1	30018	30018	C	A	GAGAGTGCAAACATACAGTGAAAGCAAGAACAGAGGCCGAAAGTAGAATATGGGTGTACTTTGTGGAAAATGGCGAATAAATACATCGCTTTTCCTTTTGTTCCCCGCGGGTTTTCCTTTACAAAATTCTAAGTTTAAGCTTTATCGACACATTTTGTATTCGAAATTCTACAAGTATTCATGTAAACGTTTAATGCATG[C/A]ATGAATTAATAAGATTTCATTCATTCATTCCATTTCTGTAATTGATATCTTTACTTGTTCTCTTCACAATCCTAAATAATATAAATGAATATGAAATATGAAATCTTTATTCTGCTTAAAACATGCCAGGCTTTGCCTCTTTCGACTGATATGAAATTAATTCTTCTGCTATTGATACAAATAATGGCAGGAAC…
159346	JH816470.1	321468	321468	G	C	GGGGCTATTGTTGGATGCTGATCTAGACTCTTCACAATTAGACTCCTGATGAGAATGTTTCCATTTATAGAGACTCCCTAGTCCAGATTTGACTGTATCTAACCTTCGTTTGGAGGCTGATGTCCTCCTTAATCAGGCTGTCAATTTTCCCCATGAAATGCTATCAATAACATAAAGGCATGCCATTCTGGTATTACCGA[G/C]TGATTTGATTTTTTGATGCATATTTCTGGACACAGACTTGGTGTGTTGACATTTCATAATGGAAGCTGGGGAATAAAAGAGTATGGAGAAACTTTGCACTGATTAAGTTGTAGCCCATGTTGTGATGAGAGTTACATTTGGTCAGATTTTGTCACCTTACGTTCATGGGACGTGCAAGATCAATAGAAATAAAA…
159432	JH816470.1	410043	410043	G	T	GATCAGCACTTTTTAACTTTCTGTAAAACGTGTCGGCGATGTGGTCCACATGAACTCATCGTTCAAGCGTGTAACATAACACATGACACGAGATGTGGACCATGCATATCAGGTTTGTTATCTGATACATAAAATGTTTTACTTCGAAAAATCGACTGAATTACAGTAGGTACCATGCATTACTGACTGTCTTCACTTGT[G/T]TAAGGTTTTGGTAATTTATTCTGTAGGGTATTTCCGCCTGTCGTCATCCCACAATTGTGCAATGTGTTCGCCCTGTCCCCCGAATTCTACAGGCCTAGAAGTAGACGAATGTCGACAATCTACAAATGCTAGCCGGATCTGCATGCCACTGACACCTTTATATGACCACCATTATCAAAGACCCTCACCCAAAG…
159602	JH816470.1	565934	565934	C	A	GCTAAGGTATAAGTGTACCGGTATATCAATTTGAAAATTACCTATGACAGTAAATTATTTTATTTGTGCATAATCTGACCGTAGATATTCTACCAAGCCTACTCAATCTCATGCTATCCAATAAGATAGCTGAAAACCTTGATTTGGGATATCCACTCCCACGACAAGGTTTTTTTTATTTTGGGAGGGGATTGTTCTTT[C/A]TAAATACACAAAAGGCAGAGAAATCCAGGCCTTCAATGCATGAAGAACAAAAATCAATAAAGGATTTTCTGCAAACGTTTTCAGTGCCCTGCATACATATATTATTGTTAAAAACGCATGGCTCGATAGCTCATGCATATGACCCAATTATCTTTACAAACAGCTAAAATTTGGAAATTCCCTTGTGACGTTTA…
159604	JH816470.1	566102	566102	A	G	GTTTTTTTTATTTTGGGAGGGGATTGTTCTTTCTAAATACACAAAAGGCAGAGAAATCCAGGCCTTCAATGCATGAAGAACAAAAATCAATAAAGGATTTTCTGCAAACGTTTTCAGTGCCCTGCATACATATATTATTGTTAAAAACGCATGGCTCGATAGCTCATGCATATGACCCAATTATCTTTACAAACAGCTAA[A/G]ATTTGGAAATTCCCTTGTGACGTTTAAAAGGATCTAACATTTACAGAAAATAGCTGGGTCGTGGAGCATTAGGAAACTCGGGGAATCGAGCTTTTAAATGAACTCAAAGTGTCAAGTTCTTCAGTAGTCCCATAAGGGTGGAAGTGACTTTATACCGGTATATATATATACATAGCCTGCTATCGACCAGATGT…
159680	JH816470.1	636608	636608	C	T	AGAGGTCTCATCTGTGTGGACATACATCTTGTCTCACCGTGTTAGTTAGTGGTGACAAAATTTTCAAACTTAACACACTTTTTCTAAGCCAGGAGAATACCAACATCAAATAAATTGGTCAATGTATTACCGGTATTTACAACAGAATATGCACATAGAATAAGAAATAAATGCATAAAATCCAAAGACCACGAAGGGAA[C/T]ACTACATATCGGCCACGACTTTCAGGTGTGCAGTCGGGTGTTATAAAATCGAAGGGTTTATATACCAGGTATCTGTGTGATGGTGCCAATTTACGAGCAGTGCCTAGCTTTAAGTACATCTGGTGGATCAATTTTGTAGATATTTTTTTCATCCTATATTTCTTGCAGGCCTATGACTCGGAGACCAAGATGTT…
16239	JH815804.1	9796	9796	G	A	CATAAGGTTCAATGTTAGACCCCACACCTTTTTGACTTGATTGTCTAACCCCAAATGAGAAAAATCAAACTAGGGTGCACAACTAGATATGCAGGCTTATTGTATCCTAGAGTTTTGTACAATTCTGTTCAGCCATCTCTGAGAAACAAGTTCAGAGTGGGAAAGAATTATAAATTTTTTTATAAACAATTGCATGCATT[G/A]TTATGTATTTGTTCTTATATATATACATTTTAAATATAATAGACATATAAAAAACATCAAATAATTACTTTAATAAGGTATTTGATGTTGGCAAATCATAAGTCTCTATTCAAAGGTCATCTCTGTTAAGAGGTCACTTTGGGTGCCTCTCGCAGGTGACTGCTTAAGGTCAAGATCTAGAACCATAATCCGGT…
163092	JH816529.1	6309	6309	G	A	ATTTGGGCAATTGGTCCCAACCAATAATTACCAATCAATTATCTTATTTACCATAATTGGCCTCCATTATATTTTATTCAAAAAATAAGGTTCTGAACATGTGTGGTCATGAATTAATTGCCCCAAACTTTTTAGTACTTTAAGTACAAAGTCTCTTAAGTAGACACACTTTGATGAGTAATACATGCATTCTTTACAGA[G/A]CAGTTCAAAGTTGAAAACTATCACCAGAGTGCGATTCTTTTATACATGCTGAAAAAATTACGAATTTAAGAAATATGTATGACAAAATACCTAACGTTAAATAAAGCTACTCTGAATAGCTATATAAAGCTATATAGCTTTTTCATGCTGTAAAGCTAAATCAAGAGATTGTACTGGACCTGTTACTACCGGTA…
167008	JH816564.1	74172	74172	C	T	ATCAGTCGGAAGTTAGTAATACCATATGAACTTTAGGCCGTTACCTAAATATAGTTTGAGGAAAGAGTTCAGCGGTAAAAAGGGAAAAATAACAGAAAATAAACCATCAAACAATCGTGATCTAATCAGATGTCATTTTACAAGAAATACTTTTAGTACAAGAGGGAAAGTTTGCAAGTCTTGAAATCATTTTACCGTGC[C/T]CAATGCATACTTTTAGAAAAAAATCCGTTTACAAGAATTTATTTTAATCCAAAGGATGAATTAATGAATTATGACAAAGAGGAACAATATCCAAGTATTTGTAAAGGTTCTCGTATGATTCAAGTCGATCATACAAAACTTAAAAAACTTCAAACAGTAGTATTTAATGAGCGAATTTTAAAAATCTTACGTTT…
167686	JH816567.1	99849	99849	A	G	TCTAGAGGGCTGGCCCCTAAAATATTCAATCAATTGTATCTCAAAAATGATCAAATGTTTCAGATACGTGTAATAACAAAAAATGTTAGGATTTGCGAGACCTTTCGACTGAATTTAAAAAAAGGGGCTGGAACCTTAAATTCGGGGCCTTTTTCACATACCTTAAAAATAATCAAGATTTTGAAATGCATTACAGAAAC[A/G]AAGTTGTTGATCATAACAATATCAGTTTGTAAAACTCATTGCCACACCCATTGATGACGTAATTATTGATTTTAGGGTACTAAACTCTTAAATCTTTAATATGCAAAATGTTAATAAGCAAAACAGTTTGTTATGCATTTTAAAGGATATTGACAATCGTATACATTATCTGAAAGGAAGTGTTTGAGGTGGAA…
168143	JH816571.1	250840	250840	T	C	CATCAATGTGCTGAGAAACATCAACCCCCCAGTCTTTTCCCAGGACACCTACTCCACCAGAATCAGTGAGGCCGCCAGCATTGGCTCCCGGCTCATCGACACCACTGCTACAGACCTAGACAATGTAAGTTTACAGTCCAGCAGTTCTTTCAGCCATTTTGATATCTCTTGATATTAATGAATTAGAAGTGAAGAGAATA[T/C]CAGGATCTATGAGATATGCATACATGTGTATCATCAAATCATCCTGCTATGTAAATGTGTATAGAATTTGATACTGATGGTATTATATGCTTTTGATACTACAGGACCGTCTGACGTACTCCTTGAGGAACAATGAGCAGAGATGTGTCGACATGTTCTTCATTGATACTGCCAATGGTGACATCTTCTTGAAG…
168382	JH816573.1	22527	22527	C	A	ACGAGTAATGTCCATTGCCGTCCATGCTACCTTGCAAAAACAATGGCCGGTATTGATGATTGAAAATCAATTGAAACTCTATAAAACATGGTAAACTACTTTGGATCTCATTAATTATGGACTTGTGTCACCCGATCCCTGGCCAAACCTCTGGTCATTATTTTTATTGGTAAACAGTTTCAAAGTCGTATCGAAAGCAG[C/A]AATCATGCATATTGTATGCCTGCCTTTAAACTGTTTCCTATCTACTTTCTAATCACCAGCCTCTGAGAATTCCAAAATTGGATGAATATGTGCTACGGGCAATTTTCTGCTGGACAAAAATATCAATTATTAAATGAGAGATCAAATGTGATGAATAGGTTTGAAAAGTGATGCCTTAATCATTTTATGAAAAT…
168676	JH816574.1	96251	96251	A	G	ACACGGCCTCTACTCTGCACTTTACGAGCAGTCCGTTGAAAGGCGAGACAGCGTGAGTTTAACCATAAATGAAAATAAAAAAAATAAAAAAAATGAAAAAAAAATAAAGATGGTGTTGTCTTATTAATCATCGAATTCTTTGTGCTCCTATTGTGTTCGGTGGAAAACATGTTTATTTCACGGTTTCTTGATCAGCTAAT[A/G]ATTTATTAATTAATCATATGATCATGCATTTCAATTACATTGTTTTAAATGCATATTGTACTCCGACTCGTAGGACGCCGTGAAAAGTGCTCAGTAATACTGAAAGTACATCAAGTGCTACCTTCTCCGAGTCTCTGGTTTCAGAGTACAATGTTATAGATGGTAAGTACAACCCATTTTATCTTATAATCTGA…
169469	JH816580.1	89711	89711	T	C	CTGTTTCAGATTATGATAATAATGTTTGCCTTTCTTTGAATCAAGAACACTAGAATTTGATTTTTCTGCCATTTTGTTAAATTGCTGATGTCACCCATGCTTTACTAGTGCACAATACGTGATCTTAACGCAGGCCAAACGATAGTTATTATGCTGCAGAATTGGTATTGATTTTTGCGTAGTGATGTAATATGCATCTC[T/C]GCATTTTAGACATTAATGAATATATAATAGGCCTGGCACGCGATGATTGCGTTTAATAATCACACCTCATATTGATAGTTTTTTTGCTTGTTCTTTTAATAGCTAACTGCGATGAAGAGGCATCGAGCTGGAAATTTTGGCAAAAAATTCACTTACGCCGGGGAGATCAGAAACAAAAAGAGCTTGAAAGACTA…
169784	JH816584.1	181002	181002	G	T	CGTTGTACTTTCTGCGCTTCCTCCCACTGCTGGCCGCCGATGTAGATGCAAATTCCGGCAGCAATGTCCACAATGAGGCCGATTATCACAAAAGCACACGACCAATTTAGGCTGTACTGTAGTGACGTCATGGCTGAACCAAACATGATGACACTGATAAATCCGAACAAAGCTGAAATACAGAAAAAATATATCAAATA[G/T]ATGTGTAATGCATATAAAATATGTCTAGCGTCATTTTTGTTATTCTATAGTAAGCACAGGCACTAGTACTCTATTGAGAAATCAATTTTTCAAAACAGACATAGAATTCATGACAATAATTTGCATACTAACACGTATTGTTTTTTGAACATGGGAAACATGCACATGTTGTAACAGTCTGATTGAATGCCCTC…
171990	JH816592.1	124210	124210	C	T	GAAAAACTGACGAAATCATTAGTGTGCTGTAATCCTTCACTAGTATGAATGAATGAATCAGACATTTGAAAATATATTTCTGAACTGGTTTATTGTTTTCAATATTCGTCATTTATTTAAAGGGGCATGGTCACGATTTTGGCCAAATTTTATTTATCAATTTTTATGGTTTACAATGCTTTAGTACTAGTAATGCATTT[C/T]AAATGATAAACCAAAATTAGAGTGTTGGTCGTAAAATTATGAGCAAGGTGCAATCTCTCGATTCTTTGCTAAAAACAAGGTTCCTACCTTTTTATTATTATTTTTTTTTTTACATTGGTACATATATATACCGGTTAAAGTTCTTTTTCATGGTGATTTTTATTTCTGCTGATTCGTTCTGATACATATTGAAA…
173090	JH816600.1	375923	375923	A	T	TGCCGGAGTATGTGACTGCTCATGTAGCTCAGACGGGTTCCATTTCTCCTGATAAAAAATATCAATCATTGTAGGCATAGGCACATTTAACACAAATGAAAATTCACATTAAGCATTTCAACTTGCTCTTAGATAACCCCCAAAAATAAATCATTGACAAATTAACTACTTGATGAGGAGTACATGTATTAAAAAAAAAA[A/T]AATTATGCATTATGTATCAATGCAAAGCACTTTAATAAACTTACGTTCAGAATAGCTTCTGCCATTTTATCAATGTTTTCTGGATGGTCCTTTTTGGCATCTTGCAAAATGTTTGCAAAGTCTTGTGAGACGTCCAGAATATTGTTTTGTGCACTGTATCCATGCACATTGTATGAATTTGAGCTATTGGATGT…
174438	JH816614.1	36476	36476	T	A	TTAATTGAGAGACCTACGTGTATAATTATATAATTTTAATTTTATAATTGAAATATTAGATATCTTAAAGGTATTTTATTACATTTTCTTCTTTTAGCTGTATGTATAATGCAATACGATAAAAATGCATTTTAGAAGCTTTTATCTTCTTTTTTGGTTATGCATGCTCTGAACTTCATGTAATTATTAGATGCATGAAT[T/A]ACAGCATTAAACTTACTGATATTTAATTGTTTATTAGATAAACACTGATGTAGATTTTTCTCGTGCACTGTATGACTTGTATTTAGCTAGGCTATAAATTACTGGTGTTATGAGTAAAGCAAAATGCACAGAATGAAGTGATAAGATGATAGGGGTTAGACAAGAGGCCGGTATAATTATTTCTGCTACTTGTT…
174990	JH816622.1	39938	39938	G	A	CATTACTAGGCAGAAGAATATTATGATGATGTGATTGTATTTGATTAGCAGGAAGAAGGTACGACAGTGATGAGGAGTATGATGACCGAGGCAAGCGGAGGAGACGTCACAGTGACAGCGACTCCGACTCCCAGGCCGAAGGTGAGGAGGCCCCTCTGTGTGGCCGCACTAGTGTAGAATGCATAAATGACAAAATTGGT[G/A]TATTAAAAATAAGAAATAGGTTAAAACATTGCATTGGGAGTTTTTCTGTATAATTAAGAGTTTTTTGGGAATTATTTAACTTATAGTTTCAAGAAAGAAGAAGAAGGACAAACGTCACCGGCGTGTGAACCAGCAGTCCCTGTCCGTGGAGGAGTTACTGGAGAGTCCGACCTTCAAGAAGTTCAGTGCCTCCA…
175552	JH816623.1	443127	443127	A	T	GACAGCTACTTCGCCCAGCATGTGAGGTGGCATCCCCAGTACAGAATGGAACAGGTCATGAACTTGGCGGTATCTTAACATAACGTACTTCAGCTCTGGATCATCTACAAAATGAATCGGCAATCTGGCATCTGGAGAAAATCCCTGAATATAGTAAAATGTAAAAAATAAAATAATGGAAAAATATATACCAGGTATAT[A/T]GTTTTCAAAGAATATGCATGTATTTGACAATGCAAGTAATTGAGGTAATGTGACCCCACAATCACTATAAAAAAATTGAGTAAGTTTTTTCACTTACATTTTTGCTAAGAAAATGCCAGTATTTCTTTCCAAATGTGCCTTCTGGCAAACTTCCCAAATAATCAATGGACACTGTGTTTGTGTTGATGACTGGT…
176799	JH816628.1	101150	101150	C	T	TCAATTTTGTGTCCATTTACTAAAGTAGGATCAATTTCTATATTTTAAAATATCAGTTAAAATATGAACAATCAATAATGCATTAGGTCAGAAACAGGTCTGCAGTAGTATAATTATGTTGTCCTGTGTCCTTAACTTTCACCTTTTGCTTCCCATAATTCATAGCCAATGATAAAGACCCATAACCATGCATTGACTGC[C/T]GAGATACTTGCTGGAGATACTTGCCGATTTATTGGTCAACTGGTGATCAGCTGTGACGAGGTTGATCAAATATTGTCGATTTACGACCCTCCAGTTTATTCACATGGCAATTTGGCTAATCAAATCAGTGACCATTACAGGCAGGAAATTAAAGAGGTCCCCGGCTTTGAGAGGTCAATTCAAACACAACAGGT…
177635	JH816631.1	14567	14567	T	C	TTAAAAATCAGGTTTTGATAATTGTTGGTTGCAGTATCGTTTTTTTAAATACCAACAGATTTTAAAATTTTCCAAATATTACTGATATTATGTCAAAAATTATGGAATTAGAAATTTAATCCAAAACCTATTTTTAATATCATACCGTTACTCAGTTCCTTACATTCTTTAAAAGATGACAGTTTATTTCACATGCATGC[T/C]GAAGAATCAGATGAGTTTATCTAATATTTAACAGTTTATAGTTTGGAATATTCTATGTAAAATTTGGAATTGGAGTCTTTTGTGACGTTTACAGAAACTTCTTTTCAAATATCGGTGGAATTTCCCCTGCAATTTCCTCCATTTTAGCAACTTTTTTTTTTAGTTTCATTTTAATTTTAACCGGGCTTTGCAGT…
180049	JH816637.1	78568	78568	A	T	TGTTGCTCATAAAACGTCCTCCCTAAATAAAAATAAAAAATGTCAACAAATTATTTGAAATGTACCAGCAACTATTGTGGATTCACCACAGTTCTTGGATTTTGATGTTAAGTCATCAACATACAAGTAATTAAATGTTCATTGAAGTAATAGAACCAATGTCCATGAATCCGATTAATTTTGAGACTTAGAATTGTGGA[A/T]AATTCTTATACACGAATATACATCTATAGTCTTCAGCTTGCAGGCACGAGTCAATTGAAAATTTGTGCTTAAAAAAAGATGCCCTTAATTCTCCAGATGTACGTACCGGGTTTGACGTGTTGACAAGTTTGCGGGGCTTGCTGAACTGAATCATGCTCTCCTTTAGATTATTCAGAGGGCCCTCCACCAGACAC…
180214	JH816639.1	76152	76152	T	C	GTCGTCGATTTCTTCTTTCATTTTTGTATTTTTATCTCTCAATAATGTGGAGTAAACGCTGTCTCCATAAAATGGCGAGGAAAACAAAATAATGACGCGTCAAAAACATTTTGAAAAGAAAATTATTCCTTTGAGAATTTATCTTCCAGGAAGGGAGAGTTCTGCTCGCATAGCTATCAGTTCAAATGCATCATTAACCC[T/C]TTTAATTATCTGAACAGATCATACCAAGTGACAACACATTCGGAACGCCTTATTATGACGGGAAATTTCACTGTCGCTTCTGGCAGTTCGGGAAATGGGTGGATGTCCATATTGATGATCTCCTTCCAACTGTAAATGATGAAATATTATTTGCTCACTCGTCCGATCCGGATGAATTCTGGGTATCTCTAGTC…
181344	JH816646.1	94266	94266	T	G	ATTCTTTTCTCTTTACACACCAAACTGGCTGATGGTTTAATTGAATTAGAGTCCTTGGATATTAACAATTCGATCTTTTGTGAACACTAATTTACATACGGTTTTCAAGGTTAATATCTTAAGGATGGTTTAGATATTCTACTCTTGATATGCATTACAAGTAAAAACAAACACAATTAAGTATACTAATTATGTGCGGG[T/G]TGCGAGAGGACAATTTGAACCAGGAAATGATTTCCCAAATTTCAATCATTCGTGCAGCAGTGCATTTGATTGAGCACTCTAAGTTTCTAATGAGAAGATTCGGTGATGTAAACTGAAGATAGTGCCTAGTTTCACTTATTTCTCTCCGGGTGTTTAGATATATCTTTTTCTAGTTTCTCTCCACAAGTGGTATC…
181514	JH816647.1	20733	20733	G	A	TGTACCGTAAGGACCGTGCATTGCAAACTAAGTTCATTTTTACCTCTACAATGGTTATATTGTTCTACAGAATATCCAAAACCTTTCTATAAAACGCTATTAAAGAGGAATAGTTTTGATTAACGGGGGCGTTTAGATAACTGAGCGCAGAATACGACTGTTGTGTATGGCTTCTGCAAAATTTAAGTAATGCATTCGGC[G/A]AGGAACAACACACCTGTTGGGGGTCTGGAAACGATAATGATGAAATGACAGGACCTTGATTCTCTCTGTGGGCACGTGGGTCTGGGAATTCCCCGTAATTACATCAAAGCATTCCTAGAACTGCACCACTATCTGGCACTCCCGACAAGGTTGAATTACCTGCTATGGATCATTGGTCATCATACAATAATCAC…
183000	JH816656.1	65923	65923	T	C	ATAAGAGCACCTATGTATCGTTAAATACCTAGTCGTCGACATGAATCCCGCTACTGAGTACAGACAAGAAAAGATTGTGCACGCAAATATTTAAACACTGTTGTCGACATTGTCTCAGCAATAAGAAATCCTTTGTCTATCTGACGACGCTACTATTACTTTATTTTGTGCATCCGAATTTTAATGCATGATGATTATAA[T/C]TGTTTTAAACATTAAACATCCAGGTGATGGAGTAAGGAGAAGGGAATTAAGTTGACAAGTTTTAATGAAGTGTCCGAATTCGATAGCTCTGGTATCATGCACAAAACGTATACTGCATCTCTCTCTCTATTATAACCTTCAAAATCATGTAGACTCATGAATGTCTCTCTTTGACCAAAATGGAACGTAACCAT…
185269	JH816674.1	160058	160058	A	G	GGCAGCCCCGACCCCGGCCGCTTAGCCCCCTTCCAACAAATCCTGGATCCACTACTGATATATCATAATTATCATGGTTTAATGCATCCACGGCCACGAATAGACTCGTGACCCCTGACGTTGTGAAGATGGGTTAAACTGTTCAATGCTGATAGACTTATTATTTTTACAAATAAGTACCAATATTAAATAATTTGAGG[A/G]TTCAACTGTTCAACATGCATAAATGAAATGCAATACACGGTATAATTAAATATAGACGAATTGTCCAAAAATACGCCTGGAATGGCACAGCAGAGAAACGTTTCAGCCGTAAGTAAACAGGTGCACATAAAGATTTAAATCGTGTGTTAACTAACCTGACAACTTTGCTGCTGATAAAAATACGATACCACAGA…
188337	JH816688.1	56798	56798	A	C	TCGGAACTATCTTCTCTTAGAGTTGACCTTTTCCGAGCCCGAAGGTAATACTACTACTTTCATTTTACCGAAGAATATAGAATTTAAACAAATATTTGAGCTGTACTGACTAGTAGGCCTATAGCATACGAAGGAAATATAGGGAGATATGTATGTCTATAATGTATTCATATTATTGACACGGACATACCATGCATAAC[A/C]CTAGATTTTTTTAAGGAAGGGGGGACTTAAAAATGTGATAAACATGATTACAGGCCCGCGACATTTCATGTAAGTAGTGTTGATTAATAGATATACACTCCATAATATCATTAAGAGAATGTAAATTATTTCATAGTTGATTAGTCGCTTATTATGATGTTTAACATGGTTAAAAACAATTTTGTGCAACGGCA…
189607	JH816692.1	553713	553713	G	T	AGGAGGTAAATAAAGTCTAAAAATGGCCACGACTATCCAGCCCTCTTAAGCTCAAATTGTGAAATCAATTTTTTTGAGAGTTTTTACCAGAAGTTAAAACAAATGACAAAATCAATGAATTCTTAGTTTGATACAATGTAGATACATGTATTTGATATCACACATTACTAATAAAATGTGTGATATGAATTTTATGCATT[G/T]CAGCCTGGGGTATAAACCATTCCTACACTTCATAAGAAAGCAGATTCAAGTGTTAGGGAAGCTTGCTGAACAAACTCCTCCGACATTACAGCTGAGTACCTCTGTGATGAACGATGAGAGCAGTGACAGTGAGCAGCTGTCCCCGGTGTTACAGACAATTCACACCAAGAACCCAGACAGCTCCCCCGAGCTTA…
190459	JH816693.1	190661	190661	T	A	TGATGAATGACAGCCTCTGACCTACCCGCTGTTACCTCTAATGTACTGGAGCTTTCCATCTCATCACCTTAATATCAACCAGTTCCCTTGAATATGGGATAAGTGTATATTGATTGCTATGCAATGAAAAAGCCTACCACGATATTATCCCATACATTCCTTATCTGTGTCCTTTGTCTTAGAGATTGTGTATTGTGCTT[T/A]AATTGCAATGCATGTTGTACGTGTACAGTGTAGTGAGTAATCCGCAGCAATGAGTGCCATAATATTTTAGCCGCACATATTCATGTACAGTATTTTGCTTTTCTTTGCCAGCAGAGGGAGTTGCTCAACAGATTTGTAACATTGTAGCTCATTGAGACTTAGTGAGCTGTTGAGCAATGTGTTCAGTACCTGTG…
190789	JH816694.1	134038	134038	T	C	TATCCATATCACAACACAGACTAAGATGCTGACCATTTTAAACAATACAACCTGAAACCCGGGGCTATCACTGTTTTTAAAAAAAACTCGTCATAAATAAATGAAGAAAATGCTACTAGTTCTCGTATCTGCAGGATTTGTCGTTCTCAAGCTCAATATCAACAATAAACAGCGTATAAGAATTGTACTGAATTACTAAA[T/C]ATTAAATGCATAAACTTGCGCCGATCCGGACAGCTAAACTCGACACACGCAGTCTAATTCTATCTGGTAAAATCACACCCCCTCCCCATTTGTACTAGGTATGCTATTTAAGTCCTCATAATTTCCAGTAAACTGTAAATAATCTTGTCAGCCTTATCCGGACAACTCGGTATAAAAATGAATAACCTATTTGA…
191005	JH816695.1	170574	170574	A	C	CCTTGTTAAAAACCCAACCCATTTGTAACCCCCTCCCCCGAGATAGATGTATTTGAGATTGATCGTATAAAATTACTATTGCATATACATATGTAGCATTATTTATCAATTTAAATAACAAAGATTTCACAGCAAGCCTATACAATTCTTTAGAGAAAGAAGAAAAAAGGTGACGTGTAGAGTAAACATGATCATGCATT[A/C]GTATATATAGGTAGACATACATTAGATTATTTCCATGTAGGTAAAATGATAAATGAACAGAGATATCCAAATACAAGTATCAAGTAACATGGTTTACATAAGACAGAGCGGGGAGTGGGCTTCGGTGCAGCGCCCCAGCAGGAAGCAATGGATCCGCTCCTGGTTTATGCAATGCTGTTCTATCACCAGGTGTG…
191796	JH816696.1	508154	508154	A	C	CAGTCAAATTGTTCATAACAAACCATGTTGAAGCTGTAAATACCTTTCTTCGAAAAGTTTAATTTTATAATTGAAGAATTCAACATTTCTTCAATAACGTTTTTTACACACCATGTTGACAATCTAAACTCCCGGGATTTTTTTTATAGTAAATGCATTGTGTTAGAGTTGTCACCCGTATTTTCTTTGATGAACAGAAA[A/C]AAAAATTCTAATGAAAATTTATACGCATTTGTTATCAAATGTGACATTGTGGAAAAATAAAGAGCCTCCCGTGATTTACCGTGAATGTAATGCACATGCGCAAAATTGTAAAATCCAAAAAATTCAGATGATTTCCGGAATTTTTTGAGGAATTTTCGTTGATTATTAATTAGCGAAACTTGATTGAGAAAAAA…
19270	JH815821.1	32431	32431	T	G	TCACCGAAAAGTGATGGAATTCTAGCAAAAACTTGGGGAGATTCTACTTTATTTTTTTTAGCATTCTTTCGAGCAAAAATTAAAACATTTGACCGTAGTGAGTAAAGTAAGTCCTTAAAGGAAAAAAACCGGAACATTAATGGAATAAAAATGTTACTGGAAGTGGAATGCATTTTCTCTTGTTGAATCATGTTTAAAAC[T/G]GTTTTCATATGACCTGATGACTTAGAAACAGTATTCAATTACCATATAAATCACTTTCAATTGCTTAAATCATCATTTAGTGACTAGGCTTTCATAAAAACATACCAAAAATTCAGCTTTGTAACACCATCTAGATCGACAGCTCTAGTTCTTGCCAATACAAGACCCTCTGTCAACTTTTCTTCCTCGTATTC…
192780	JH816704.1	21059	21059	G	A	TTCAGTGAAGGAAGTCTCCCTGTGACACAGGGGCAATAGGATGGGTAGATAACGTGAAGTAACTGAGATTTAAGGTGTAGCAGGGTATTTCAAAATTCTTGAATACAGCAATTTCAGACACAAGCATTTTAAAGTAATTCATCATTTTTTTACCCTCATATCTTTTATTACCGAATGTGCACGTCGTATCAGACGTTAGA[G/A]TGTACCCATGCATGGCCTGTCATATAGTAAACATATCTTTAACATTCATTACGGTTGAGAAATTCCAATAGATTTTTAGTTTGGTTAACCCAAAAATCGTGATATGTATAGAGTTAATTATAATAATTACATATATCCAATTACTTACCTGGCCCCAGAACACAAAGAAGAAGGACGATCCACGGGCTCTGCAT…
194147	JH816714.1	144804	144804	G	A	ATGATCTCAAACTGCCCCTGGGAGAGCCCTGCCACCCCATGGGCCTGGGCACTATGGACAGACAGTCTCCTGTGGGCATCTTCCACAATGCCCATACTGGTCATGGGGAAATAATTGGACTCCACATAGCGATTAGGATTTGTTTTCCTAGCGATCATCTGGAATCCGTTTTGGTCAGTAAAGAAAACAGTATTTTGAAT[G/A]TCAGAATTTAATCTCATGATTATCTCAGTGTCCTGTAGATTTTTCACTTTGTTTGCATGCATGTCGAGAAAGTTCTGCACATGGAGTCCGTGAGCTTGTTCAGCGGCCAAACTGAAGAGTTTTACACTGTGTCTTAGATTCGGATGAACGACTTCTATCTGAGACATGAAGGGGCCCTCCATGACATGAATGAT…
194454	JH816714.1	364442	364442	T	A	GTTCACATCCCAGGAGCTCACTCTGGTCGAGTCCTTCTGGAGGTTCCACATTCCTGAGCAGAACATCAGTGTCCCGTTCCTGTTGGTGGGTCAGGCTCGCGAGCCGGATATTTCCATGGACAGGTCTCACATGAACTTCAAAGCTCTCCTTATTGGTAAGTTTGAAATTAACATGGAAAGTGTAAAATAGAGTCATGCAT[T/A]AGATGTGATTTATGAGGAAGGCTTATATTGGCAATGCCTGCTGCCTAATCCAGTTATGTTTTGCATAATAGAATATATGCTCAAATGAGAGATGTCAGTACTATGGAATGATTTAATCTGTATTTCCAGGACACGAGGCAGTGGAGACGGTCTACCTGTTGAACAATGAGGACCAACCATTCTTCTTCCAGTTT…
194668	JH816714.1	518531	518531	A	T	GCAATTGTTGGTGCCTCAGTGCGTGAATTGTCCTTCTCCGGCATTGATAAATACATAGAGGGTTTACACTAAGAATAACTTTTAACTTAATTTTTTTTTTGTTCGTATTCAATCTGAAATATTTTATACTAGCAACTTGATCCAATGTCATGTGAAAACTAAATGTAATAATGATATATCACATTGTATAATTATTGCAT[A/T]TACGTACATGTTCCATAATGCATCATCATTCAATTTGGTATCATATGATGTATATATCACACACTAACAATCAAATCAAGGAAGCAAGTTTGAGTGAGGCAAGACCTGTTGTTAACATTAGTTACTTTACCCACAAACTACTATCAAAAAAATTTAGATCAGGTTCATAGAAACATCAACCATTCAAATCGGAA…
196177	JH816729.1	22646	22646	A	T	ATGTATATTAAATGTACTCAGTATGTAAAATGACAGTATACATTCAAAATGAAGTACACCCGGCCATCGGACCTATGAGTCACTTTTGAACCAAAAGTATAATATTACAAATAAATTATAAGATTTACGGCTTTTATACAAAACAAAATACTTCTAAATTTAAGAACAATCCAATAAGTTACCTGTAGGTGTCCATTTTT[A/T]AAAATTATGCATTGAAAACCGTCCATTCTTAAAAAAATTAGTAATGAATAGAGATATGTAAACCTGTTTACTTATCGGTTGGCGACAGAATGGAACAGAAAGCGCAATACTGCAGAGAAACACTAAAATACTTGTAAATAATCCAATATGATATTTATCCAGTGTATTTTTCAGAATCGGAAATAAAAGTTATC…
196565	JH816729.1	256666	256666	C	T	CGAAGCAACAGATTGTATCGAAACTGGAATTCATAATGACGGAGGGCATGGTTGGAATGGAGGATCATACCAACAAAGCAGGTTACATAATCAAGAAAGCGCTCTTTGCTATCCAGCACCAAATGCCCAGTTTATTGAACGTGGATACGGATTTCCACCAAATGCCCAGTATATTGATCGCGGCGACGGATTTCCACAAT[C/T]AAATATGCATTTGCAACCCGGTTCAACGGCTTGGAATACTCAGGTTCCATTAAACGTACAGTATCAAACAGTGGGGCAACCAGAAGGTCAGAAGGGAAAGAAGGAGAAGAAGCCACGGAAGGTATGGTGGTACACAACAAGTCGGGTATTCTCTGCCGCTTTGATTATAACAAGTCTGGTGTCAGACTGGCTGG…
196851	JH816729.1	438325	438325	T	C	GTAACATTAACTATATTGATAGGAGTTATCCCTCTTCTAAAATGCTAGGGGATCAGCATGTAAGCATTTTTAGAGTCGCAAATTAAATCGTCAACAAATATATTAATATTTAACCATAAATTTGGAGGTTAATTCGACCTCGACATGGTTTTCGACCCCTGTGACTATATGTACATTGCACTGAAAATAATATGCATGTA[T/C]ACGTAGGTTCATCTTTAGTATATTTATTCTGACAATAAGGTTAACTTGATAACGATCGCACAACAGTAATTGTGTATTTTGTTCTCGTTAGTCTCATAATTGACATGTACAGTTACATGACGTATAGTAAATACAGTTGTACCTCTAGTCTGGTTTTTATACAACCCTTTGCAACTATTGATCTTATTACATGT…
197217	JH816729.1	681564	681564	A	G	ACGGAACCGAATGAAGTCGCCCCGGGACAAAACTACGCCGCTCTTTCTTTAGTCATTGTTGGGTTTGTAGTTATGCTTTTAAATGGATTAGTGTTAACAGTCTCTAGAGATTCCCATATACGAAAAAATATTTACCTCAATTTAGTTCTTGGCCTTGCTTTTAACGACTTTGTTTTAGGCTGTGCCACATGCATCGGAGG[A/G]TTGCGATTACTTTACAGATTGATCGATGGTATGGAGGTTTGCATTGTAGTAACCGTGCTAGGATCTTCTTGTTTGCTTATATCACTCTATCAATCTTTACTGATAAGTCTTCATCGCTTCTTGGTCCTTTCTAACAATGAATACAGCGAAATATTTTTCAAAAATAAACGGAAATATTTTGTCTGTTTCACCGG…
198439	JH816732.1	123980	123980	T	G	TGTTGAAAATAAAACGACTTATGTCTCTGTCACCTGATTAACTTACTCAATACTTTAATGTCATTTAAAGATAATAAATAAGAACGGTAAAACCCTTCTACGATTAGAGCACTATTACTTTTCAACCTTGATATTTGAACACTTTTCACGTGTTTTGAACTTTATCTGTTCGGTTAACAATGCATATACCAAGCTAACAT[T/G]AAGCAAACAAGGTGACATTTTATTTTCATTGTATGGGCACTAGACCCAATGTTATTTCAAGCAATGGCTATGGTTTCATCGATATAAATTATCATATTAAATTGTACATTTGCTTGTAGAATGAGAACTAGGCTATGTTTGGTATGAACTGTTCTTTGTAGAATGTGAACCAGGGTATTTTGGTACCAACTGTT…
200741	JH816737.1	133075	133075	C	T	TTCACAACCCGGTCAGTGTCTGTACTCATAAAGTTGACTATCTCCCCTGTACTGAATTTTGATGATGACACACTGCTGACCCGGAGAGCTTTCCTGTACACTGTTGTGATTATTGAGCATCTGATTTTGAGTCCAACTACTTGCATGTTGTAATCAAACTGAGTTGAACAGATAGACCCAATAAATGTTGAAAGCAGGAG[C/T]CCCAATGCATAATAAACACCATGCAATTCGGGCTCATTTTTGTTTTCTACATATGACACAAGGAGATTGAGCAAGATAGGACCAGCAAATCCAGCAAGATCAGCGGTCAGTTTCAGAAGTCCTAAAGAGTAGTATTCCCATCCAAATATACTGTTAAGGGCTTTTAACAACGTTCTTTCTGCTGATTTAGACTT…
201012	JH816737.1	338540	338540	T	C	GGTACAATGAGTCATTGTTTTTACAATGCTATTTATAATTTTTACTGTATTAGGATATTGAAGTTATTACTTACGCAGTCCGTTAGATTTCATTCTTGATGCCACATTGATGGTGTCCCCAAACAGGCAATATCGGGGAAGCTTTGACCCAACTATTCCCGCCATGCATGGACCTGTCAGATGATGAATCAATAAGTCTT[T/C]TTTCAAAATTTCAATGTAGCCAATTTTTCATAATTTTATTTTTTGAGTTTTCAGTCATAAAGATGGATATTATTGTAATCACTTGCATATTTTGAAACTTAAAAAGATCGAATACCGCTGTTAACCGGTATACCAGAATTGCTTGTCGAAAACTTTTTATCAGCACACTTGCACATACACAAGAATATGTAAAA…
201929	JH816740.1	309700	309700	G	C	AAATTTTGCCCCCCCCCCCACCAACCCCTGTCGATAATTTAGACAGCCAAAAACATATCACCATCAAAGGCTTTGATAAAATCCTTATTATCCTTATCACACACTACATTAAAATAATTACAATAAAAAGTATCACGAAGATAAAACTACACGAAATCAAAACAAATATTTACATTTCTTTGTTGTGTTATTCATATCCT[G/C]TTGTTCTAATTGCCACAATATCGCTCTTCCCTGCACGTGATACAGAAAAATAACACTTCAAGATTATGCTCGGTTTTATCTGCCTAATATTTCCGCACCCCACCGCGCTAGTACACCACCACGCGCCGGGTACATATACCCGGAATATTACAGAGAGACTCGGTCGTGCAATCAGGGAAATCAAATACATTAAA…
202315	JH816740.1	572612	572612	A	T	CAGGCTTTATTCAAGTTTAAGGATATATTAAAGTTTATGCTGTGATTTTTAGGACCTGCTCCAAAGAAGCCCAAAATGGAAGTGATAGACTTAACAATTAGTTCTGATGAAGATTCAGACACTGAAAGTGAATGTGATTCACCTCAGCCCATGTCATCGAATGCATTTGGTGATGTCATCAGCCTGGACTCTCCCACTCC[A/T]GCGCCATCCTCTGCATCAACGTCATGTGACTCCCCCATGGTGGCCTCACCATCATCCAATTCAAATTCATCTTCATCCTCATCCTCATCTTCATCATCTTCCTCCAGCACCCCAAAGCAACCATCCTCACCACAGAAATCTCAAGCAGGAACCCCAGTAAGTGCCCCCTTATCAGCGCCCCAGTCAGTAAGCTC…
202484	JH816740.1	688790	688790	A	T	CAGACTGATTTTCAGAATGTTGGCTAAGTGGGAATAAACCGATATATACCAACGAAGAAATCTATCGATTTGAATTGTACGAATTGTACTTCGTCGACAGGTATGTTTATTTTAATAAAAAAAATCATCAAAAAGTGACGGATGCAATAACATTGGACAGACTATAGTAATATATTCCGTATATAAGATGCATTAGCTAA[A/T]ACATAGCCACCTGTTTCCATACATAAAATACTCAATACTAGACGAGTGATTGATATCACTTGTCTATACCAGAGGCTGGGTAGATTACCAAGAATCGTCAGATGGTGCATCAACTCACCAGGTCCAGGATCTGGTTGAGCCACAGTCCCACCCCCACAGTGACGGCATGGCTGTAGTTCTGTACCGGTCTGGTC…
202571	JH816741.1	50709	50709	A	C	CCTGGTCAGTGACCGGTGAGGAGAGAGGGGAACTCTCACCCACCTCTGGAAAGTCTGTCAAAACAAAGCAGTGCAATCTGGTTAGCTGTAGAGGTATATTCGCGTAACTGTCAGAGTGTCAGCAAGATTATAATCATACAGGTAACAAAAATGTAAGCATGGGAATTTATCAAACAAAGAGTGCATATAAAATATTTTGT[A/C]AACAGAAAAGTTGATGCATCACTGCTTCAATACATTTCTTCAAGACTGTTCTTTGACAGGTAGATCTATCTTTGTCAAAAGCAAAGATTACTATCTATAATGAGTCAATTTTGGGTTTATTTGATAATTCATCCTTAATATTCCTTTCAAAGGTTAGCTATCAGAAGACTTCAATCATAAAACATTGTGGAATG…
203800	JH816753.1	41107	41107	T	C	CACCGGTTGCCGTGCATATGGCGTATCAACCATCCTGTGCACAGATGCCAGTTCGGTGAACGCTCAGATGCAGAGAGAAAGATGTATACACCCCGAGTGATATTGATCGACCAAACTTATAAATTCATCGCAAGAGAAAAAGAGATAACTGCGAAGTGTTTTCTAAACAAGTTTATGTCATGGGTATATAATTTTTTTTC[T/C]TTCCGAGAGATTGTTAACTCTTTTGAGGAAACTACGAATGCATAATTTTATTGCATATATACTGTTATGAATGAAATTAATCTTATTCATGAAATTTGAGTTGAAAATTTCTTTTAAAATATTGACTTTGAAGTAACGATAACTCTTCTACAATATTTGGACTAAAACATCACAGCAAGCCTTTCTGGTAGAGA…
204353	JH816755.1	131175	131175	G	A	AAGTGTATACCCGGTGTACACCTAAACGCTACACCTTTGCACTTGATTTACAAAAGTGTACACGGTGTACACCTTTTAGTAAAATCAAGCGCGCCCATATATGCTAATATGATATGTGAGCAGGTAAATTATTCATGCAAATATGCCAATATGCTATGTGAGCAGGTAAATTATTCATGCTTTAGTTTTGAAAAACAGAT[G/A]GTGTATTAAATGCATGTAAAATGAAACCAAGATTTCCAATAATGCAGCAAGTAAAATAAAACTGGTTTATTAATATTTTTCGATACCACGAGTACTGAGCCACATTCAGGGCACCAGCAATGCCAACAGTTAAGAATAACGCAGTGAAAGTGTTATTAAACACAATGTTTGTAAATAGTTATATTTAGCAAATA…
205085	JH816755.1	568938	568938	C	G	CGAGCTTTCTACGGTGATTACATCGTCAGATAGCTCTGTTTCCGGAAATGTTGCCACTGTTTCGAAAATACGTAATCACAATCACTTTTACGCTGAAGCTTAATTTAACTAATTTTAACACTAATTACACGTACATTGAACCAGAGACACCAGGATATGGTCTTTAAAAAAAAATTCAGGTGTCTTTTCAGCTTTGGAAT[C/G]TATAAAAGCAACATGAACCAGATAAAATGTACAATAACAACGCTTAAGATGCATTTCGCCAAAAAGAAACCATATCAGTTTAATAGTTAGTGAAATAAGATTTGATCGTTTTCTTGAGTTTTCAGTTAAAATGATGTTTGTTTTTATGTACATGTAGGTAGTATATTGCAGGACGCTTGTGTTAACGAAATAAA…
207422	JH816758.1	364499	364499	T	C	CGATTTCTCTGGTCACGAACCGGGTACGGTTTCTCAACTTTGCGCAATAGTTTGTAATGGGGACTGAGGAAAAAGTTAAAGGGTACTCATGCTGCTGGTAGAAGGCTTTAATGTTTATCCCAATCGACGTGTTTTGGAGTATTTCGATGGCCATTACTGAAATAGATGGGTCGTTATCAGCTGCTAATTGTTATCACAAC[T/C]AGCTGAAATGGCGAAAAACAGGAATGCGACACAAAATGATTATTAATGCATGTCGTAGAAATGTTGTCTGGATGTTTATAATTACACCTGTTAAACCTCTTATTAGCTTAGCCAGTCAATGGTTAGAAGGCCGATATTGTTTGGAACTTTTTTATGCTTACAAAAATCTCAACAACATTATCTTGGACAGTAAA…
207560	JH816758.1	448563	448563	T	G	ACCTTTTAGAACAAGGAAATAAATATCAAAAGTTCAGGTTACTTGTCATTTTATTCTGTGTGAGGTAACATGCTTTGTTGCCTTTTTTCGGCTATGTCATCTTCATGTAAGTACTACCAGTACTTTGAGTGTAATTTTACATGTGTTAATTAGTCAAGTTGTCCGGTGTAGGGATAAGAATTTCATTACATGCATGTTTA[T/G]CAACTTATTTTTCTAATTTTCTCAACTTAGATGCTTGTGATTCTTAAAGATCAAAGGGAAGAAATATCAGTTATCAGTTATTTTGTTGTTCAAGTAGCATTTTATTACTTGTAATATATTATTTTCTTTGCTATTTTCACATATTCTTGATATTGATTGCCGGTAGTATAATAGCCAGTGTTGTGGTTGGTAGG…
208328	JH816760.1	222976	222976	T	G	CTATTTATAGGTGCCATTCATATCGCGTGGCCTATTACGCAGCAAAATATTTTCCGGAAAAAACAAAAACAAAAAGGGAAACCCCAAAACTGAATGTCAGAAAAAGAAAATAATAAATAATTATTTCTTTAGATTTAATGAGATTAATAAAAGGCAAGCATATTTATACCACATTTCCATTTGATTTATGACGTTTAAAG[T/G]TATGCATTTTGAATGTATGTACGTTTAAATGAATTAAACATACTTTTAGAGAGAAAAAAATTGAATGATTTATATTGCCAAAGAATATCTAGATGACCCCCCCCCCCACAACATTTTATTTGTTTTTTAAAGCTATTTTATATTGTGTAGTGAACACCATGGTTTAGGCCTTTTATAAATATATCGTTAAAGCT…
209458	JH816764.1	253192	253192	C	T	ACTTCACCCATAGATTGCGTTGGATAAAGTTGTATAAAGGATGAGCAATTTGAACTAAATTTCGTTAAAACCAAAGTCTTCTTAAATATTTTTCATCCGAGTGTCCTTTATTGAAACTGTGTCCGTTGAGATGTTTACCATCTCAATGATGTCTACATTGCACATGTTTATACAACTAACCTTGGGATATGCATGTCACA[C/T]TTGGCCTAGAAACAGAGAATTATTATGTCTGTGACATGATTGGTATTTTCGTTATCCCCGAGTGTATTTTTCTTCTTTTTTTTAAAAATTGTATCGATTTCTAGATCACTGGAATTGCACAAGTCAGCGACCGGCCTCTGTCTTCTGTCAATGAAACCAAAGAATGTCAGAATAGAGGACATCTTTGTAGTTGA…
21000	JH815838.1	8295	8295	T	G	AAAAAAAACATGGTGTACACTCGGTTCAAACAACTCAGTTTCAATCAACTTTAGAACAGATTTGCAATGATAGAAACGACGAATGGGCAGTCGAAGTTAAAGGTAGGATAGAATTTGCCAGGGACCTTCATGCGGCTGATGCTGTTTATCACAGTACCTGCAGTGGTAATTTTCGATCAGGGAAAATAGTGCCAGAGGTG[T/G]TTTATAAACGTAAGGAAAATGCATCTTACTCACGAGGTCGACCAAATACTAGCCACACATTGTTCTTACAAGTGACAAAATACTTGGAAGAAAATGACGACGAACAGACAACAATCAAAGATCTAGTAGACCACATGAAAAGTCTTTCAGAGGATGAGGCATATTCCAATCAACATATGAAAATAAAATTAAAG…
211776	JH816771.1	28362	28362	C	T	TGGTTCTCACTGTCGTGAATTAACACACTTATCTTCTTGGATCGGATCTTGTTGGCCCGGAAACCAAAAACAAACAGCATGGAGTCTATGACATTTGACTTCCCGCTTCCATTGGGACCCACGATAGATGTGAAACTCTGTAAAACCAAACTTGTCCATTTTATTACTTATTAGTGAATAAACAATTCCATGCATTCAGC[C/T]GATAAAACTATCAATCTTCAGACCTTGTGAAAGGGCCCCAATGTTTGAACCCCAGCATAGGATTTGAAATTTTCATTGACAATTTTTGATATCATAAGACGTGGTCCATTCACTTCATAAGATGCCACAGACTCCGGTGCAGGAGGGATTTCTATAGGACCAAAATCTGCAAACAAAAAGTATAAACAAAATGT…
214053	JH816790.1	219169	219169	T	C	GACCCAAGTCTAATCGTCACGTATCTTATGCAGGGTTTTGTTTTCTCGTCCTAATTAAGATTTCATTATGATGGTAAATTTTTGAACATTGGTTCTATTTTCAAATGAATTAATATCTAAGAAGGGAAGATTGGGTCATAATACAATGTTGGGAAAGATAAATATTATATGTACATGTACATATATCTATACATGCATGC[T/C]GTGCGATGTTTACATACATCGTGTACATGTACTATAGCTGTCACGATGGTGCGAGAGGTGAAGCGGAACTTTGATAAGATAGACACCACAGATTTGTAAACAATGTCCTTAATTCAACATTCCATCTGCATTCTTCATTCACCGGCTGTCAGGCGAAAAAAAATATCATTTGTTTAATTTACTCCGCTTTTATA…
214058	JH816790.1	222186	222186	C	G	AACCACATCTTCCTCCCTCTTCTGCTGTCCTCTATGGCTATCCGGTGTGACCGTGATTTGAAATTCTACGGGTACTCTAGCTATAATAAAGGAATTTGGGTAAAACAATTCCTTCCTGGTCATAATTCCACTTAGCATACCAGATGTTTGCTCTCTAAAATTAGTCGACAATCACTGAATTTAAAACAGAATCAGATAAT[C/G]ACTATCAAAGGTGTAATGCATGTCAAAGAATCCTATAATAACCTAAGCCAACCCCTACATTAGTCAAACTTTATACATGTGTACTTTGATTCATTCGTTTCCTAGTCCCCCTCGCCCTAACCCTTCTTAAACGTGTTTATACCCCGACATGACAACTCCAACTAGTGAACACATTACTCATTTCATCAGAGAAT…
216163	JH816822.1	222364	222364	C	T	TCCCTCAATATATTCATATGTAAAATTTTGACCCCCTCCTCCATAAGGGCCCAACCGTACCCCCAGGGATCATGATTTGAACAAGCTTAAATCTACTTTAATACCTGAAGATGCTTCCACACAAGTAACAGCTTTCTGGCCAATTACTGTAAACGTATTACATTTGACTGTGTATTCTATTTAGCGTTTTTGGAGGTATG[C/T]GGCTTCCGCTAAATCAAGTACATCGCTAAATACCATGCATATATGTATAACCTGTTAAAAAAAACTTTTTTCCGCCAAATATCGTACACGCCAAATATAATACGTTTACAGTAGTTTTTGTGAAGATTTTTAAAGATTTTTCTCCATATTTTTCTATGTAACCCCCCCCCCCCATAGTGGCCCCAGCCTACCCC…
21638	JH815840.1	232564	232564	G	T	TTTCCAGGACAGTGGGAAATACTGGTAATTCCCGGGAATTTTTGGTATTCCCCGAGAAATACTTGGAAATAAAATATAACTTCATATTTTAGTACTTCATACTTAGTCTTAATCAAATTTGTTGGGTTGTAGACAATAGTACACCGTGTCAGCAATTATGACATTTTATAATTGTCTTTGATTTTAGCAAGTTTTGACTG[G/T]TCAGTAATGCATTGGTTATCTTCTTATGAATACTCTAAACATGGTTCATTCACACACCATTGTTATTTGTTTTGTTTTTTTTTTAATTCAGATATAGGTGCATTTAGTATAAACATGGAATTCATTTTCTGGTTATTTGGTGTATGTGAAAATGGCCAAGAAAATTATGATAAATAAATACCACACTATGCAAC…
216864	JH816827.1	42530	42530	A	C	AACAACAAAAAAATAATCTACCCAACAGGATATCTTTATCCATAACAATGGATTATCCCCAAAAGGATATTTTTCATTAATAAACATTTTTAATAAATTTAACCTAAAATCAGTCTACCCTTTACTTATAGCATGCATCATCAAAATAACATTTAGAAAATTACAAAATTCCTCAAAATTGAAGTCAAATGAAGTGAAGA[A/C]GACCCCAATAACATGCATTACCAGAAGAACTTCCTGAAAACAACAATGAAATATGTTTCTTTGAGTTTTAAAATGCATGAACATTATTTGAACATAGTATCTTGAAGAAAAACGTCATTCAGATATTTTTATATGTAATCTCCCACTCTCTCTCTCTCTTTCTCTCTCTATTTCTCTCTGTGTTTTGACTCCTT…
217605	JH816833.1	23293	23293	C	A	TAGATGTGTTGAGAGAGAGAGAGAGAGAGAGAGAGAGAGAGAGAGAGAGAGAGAGAGAGAGAGAGAGAGACTTCTTTGCTTCTTTGCATACCTTCGTCACAAATGTATCTTGAAATAAAGTTTTGTCATAAACCCAAGCAAAACATTTTATTTTAGATGCATTGATTGGTCGGCTTTCGTTGTCAAACACTGTTTTTGAT[C/A]GGTCGATGTTATACAGGTAGCATTTGTCATATTCCCCATCACTGTCCAGAGGAATATATTTGTGAATGAGATCCGTGTGCTGTTTTCCTTGAACTGCATACGAATCGTTATACAGACCGGGGATCTGACATCTGAAATTAGATAATCGAAACTTCTCTTTTTGACATCCCAGATACAATCTAGTACTTGTAACA…
21776	JH815840.1	329312	329312	A	T	TTTCAAGCATTTCTGGAAATAACTACTCTTCTGACAGAAAACTGAACAAAAGTTTCGCCAACGTCTGGCTTATCTAATCTAAATTTTGTTTAAAGCTATCTTCTGTTAAGTTCATAACGCTGAAGAAAAGCTAACTTCAACTTATCATAATCTAAAGCATTCTCTTTGGTTAACAATGCATACACATCTAAAGCCCTACC[A/T]TTCATAAGTGCACTTAGACTCATAGCCCACGTCGTTTTTGGCCATTGCTGTAATTCTGCGTATCTTTCAAATCTACGTAAGTAACTATCCATTTCATTTTCGCCATCTTCAAAAGCCGGGATCTTTAGTCCCTTAAACTTAACACTCACCTCATCAACACCTGCAGTTTTAAATTTTCTTTCTCGTGATTGGCT…
219265	JH816839.1	94634	94634	G	T	TAAAAATATATATGTCATGAAACAGAGTAAGTTAAAGATCACTTTGTTATTGGTACATTTAAGTAATGATGATAATTCCACGGTATATGACCAGTAGTTATGATTGTGAAAAAATGAATGCAATGATGGCAAGGGTTCAGAATATTGCCCATGCTTTTATTTGAAATTATCGATATGCATTTATGATTTAATTGTACAAT[G/T]TATACAGTTTGTAATAAATGTAATGATTCCTGAGCTCATTGTAAGTGATATTTTAATTGACAGGCCATGGTACAAGCTCAGGAGAGGTTTCAGAAGAAGGTGGAGGGATTCATGTTCAACATGGGATTCTCCGGCTATTACTTCCAGACCGGAGATAATCCCGAAAATGAAGGCGACAAAAAGATACTAGGTAA…
221605	JH816847.1	80858	80858	T	A	GTATCGCGTTATTTCGCCTCATGTAAAATTCACCCCTGACGTCAAGATGGGTATGGTTGTATTACGACTTTGACATCGCTATAAAAAAAGGTCGTAATGTTCAGACAAATTACAAATAAACCTGTGTACCGGTACGTTTTGTTCAATAATATTTCAAAATTTTGCTTTGTTTACAATCGATGCATAGCATGTGGGTTGAA[T/A]AACCCTAATCATTTGGGGGACAAAACCAAACAGTTCCCTTTTCTAAACATCCCATGATGCATTTTGATTTGTTTTTCATTTGCCCAAAGAGAAATTATTTTTATTTACTTTGAATATTTCTAACTTTGAAAGAAGACTGATTCTGCTGGTGTAAATAGAAGAAGGTCCATATCTTTCTTAGATAAATGGTTTGT…
222491	JH816849.1	186004	186004	C	G	TTTTTTTAATTTGCTTAACTGAATTATATTTATATTTTAATCAGTAGACTATATTGTAAAGAGTTTTCTTTACTATGTTTTTGCAGGTTAGACTTCATACAAAAGCTTAAATTACATCATGAAATTATCTACAATATTTCATTGTTAATCAATATGGATGACAGTTCAGCAATGACTTACTTGGAATCTGGACTAAATTT[C/G]ACTCTGGATGCATGGTCATACTCTACATTTCCTCTGACTGACCTGCAAGTTTAATGAATGAATAAAATTATGCCACTCAATATGAAGTGCAAAAACAACATCTATGTCTACAGTACGGTTATAACAATATATATGTCTGTAGTATTTTCCAACATTGTTAAACTTTATATATTTCTTACTTGTGCTCCTTTTGA…
22347	JH815846.1	21251	21251	C	T	AAAATATTTTTTTTTATCTGTACACAGACAGGAAGCTTCTTTCAAGTTCTTTGTATTGTACGTCGCCTGAGATAGCATCATAATTTTTCTTAATTAAAATTTTCTCGCAGTGATAGCCTTTCAGCTAGCTATTGATACAAGAATCGATTTCTTAAATGAAAGGTTTGCATTCACTGTCAAGACAACAGCCTCTTTTGTTT[C/T]AGGAAATGTGTATGCATATTGTAGGACGTTACGGTTCGGAAAGCAAAGAGAGTCCCCACCAATACAAAGGTGCAAAGGGAAGTGCAAAAGACGACGAAGATGGCGTTATACAGAGAATATATTGTTCACTGTAGGGTTCTAAAGTAACATAATCAAATACAATGCATTGATATACTTATATTAATGCACCAAAC…
223559	JH816850.1	792449	792449	A	G	CTCAAAATATATTGCAATTGGAATGCCCCCTTGGTTCCGAACTCGATAAAAGTAATTTCCGACAAATTGACATATGAATATACATGTGTGTGCACAATTAATCTAATTTAAGAATAATGTTACATTTGATACCTTAAAGTCTATACGTTATTGTAATCTCAAAAATCAACATGACATGGCAATTATATCATTAAATGCAT[A/G]TATTATATTCATTGAAAAACCGAATACAATTGTGATAAATACGAACCTTCTGGTGCTATTGTGACAAGTCCAGCCATGGTAAAGTGTGTTGGTGCCTGGTGATGCTGAGCATGCGCATGGGGACATATTCCACTATCCAGTTGAACCATAATAACGGGGCACATGTGATGAAATTGATCAGCAGTAATGACGCC…
223892	JH816850.1	1032207	1032207	T	C	GAGCTTAGGTGTTTTGGTAAACAAAACGCAAAATCATGTTTTTACGTGTCAATTTCTATGAAATGTGAAGGAAATAAGTAACCAAAATTTTGTCAAATTTTGACTAATGAGATATATCTTAACTGCTTACAATCTCTCCAAAACAAGCTCTTGATCCCCTTTTAAAATGATGGTTAATTGAATATAGGTATCAGGATTAC[T/C]TTTCCCATGCATTAATATAGGATATCAAGAAAATGTTTCATTTCCTACATCATTCCTTTAAAGCCGTAAAGTACGGGGAAAAGATTAAAAAATCAAGCATGGCGTCACAATAGTTATGGCACGAAAAAGATACTTTGGAATCACTTACTAGATCTTGACCTTAACTCTCTTCAAGGTCAACGTACGTCAAACGA…
224399	JH816852.1	238460	238460	A	G	TACCAAGAACTGCCAGAAACGCATCCTTGAAGATCATGCCCTCGCTGTTGGACGACACACACTGGTAACTTCCGGTAGATCCAGCTCGAGAGGACGAAGGCTTCTCCGTGTCCAGCACGGTCAGTTCCCGCATGTCGGCACTAACAGAGTATTCTACACCTACTGAAATATCCAAAACATGAAGACGTGTCACTTCAAAC[A/G]AGTCCCCTTTTGCATGCATAAAAGAGGTGCAGATATATAAAGGACATGTGCTGTGCAAAATAAAAATAAAATCACAACACAAAAACAAAGGAAGTCATGCTTATCACCACTAGTCTATATACACTCAATAAAATCGTTTTCCTTATTAAAATGAACATAAAGGTTTTGAGGTTTTTTTGTTATTAAACTTTATT…
224828	JH816852.1	524993	524993	A	G	ATGATTGGTGAGATTTATGGTCATAAATGTGTTCTTTCAAGAGCCAGCAAAGGACAATGTCCTGTCTTTCTTTAATTGCCAATGCAGCTGAACCATATCAATATCAGATTAAACTTAGCCTACATGTTTTTTGGATGAAGTAATGGCTATAAAAACAGAGGGGTCAATATTTCTGATGGAGAGTTACTTTGTATGCATTA[A/G]GATCTACAAGTTATCATGAAAACTCATCAGAGAGAAGTGAATGGACCAAGTGCTAGCATTAAATAATTGTCTGGAACAATCTCTTGACTTTGCACAAGAAATCAAAAGCAACCAGAGCTTTTCTTCAGACTTGTTTCTGACTTCAGCAGGGTGATCCTTTGCAGTAACCTTGATGGATGTCTTCTCAAAGGGTT…
224979	JH816853.1	40875	40875	T	G	TTGACTGCAAAAAAGGCCTACCTTAGCCAAGGTCAGTTCCGGCAGAATCCATTTTCTGCCATCAAAATCCACAGTGATTTGCTGATCATTGATCATCAAAATTTTTCCGTTGACCCCAATGTACTAAACATATAATATTTACAAAATCAAAATTCATACTGGAATTCAATTAAATTTTAAGAGAAATAATGGAATAAGCA[T/G]TTTGGTTTACCATGCATCTATAAACACTGTACATAACAAGATGAACAAATGTATATGTACCTCAACAATTCTGTCATTCCAATTTTTGGACTCCTTAAGAACTGCCTGAAGGGTGTCGAGATCCACCCCTATCTTGACTGTGTCCCCTTTCTTGAGCCTTCCATCTTGAGAGGCATCTGCTGGTACCCCTTCTC…
226798	JH816863.1	214178	214178	C	A	TTTAGATCAATGTCAATCAGCTGATTAAAGGAACACAACTATCCTCTCCCTATACCTTTACCAGGGACAGGGAGTACGTAGCAATAAACTTCATAGCTTACTGTGATTTAACTGCCATTAAAATCTATACTATTTTTTTTAATTAATACTTCAACAAGACCTTTCATAATAAATTCATTTAAAAAATATTCATGCATGTC[C/A]ATTTACAAGTCGATTTTTTTGGCACTTGCAAGCTGTAGTTGAACAAAATGACAATTTTTCTTCTCTCAATTTACAGTTGCCTTTATTGAACAATATGAATCACTTGATGAGGGGGTAGGGGTGGGGTGAGGAGAGGGCGAGGGCGAGGGCTTTATTCATGTGAGTGGGATAAGGTCCACGAGGTTCCCCTTTGG…
227087	JH816864.1	154504	154504	T	C	GACCAACAACTGGTTCAGCTTATTGGTGGTCAGTCTGTTGGGACAGAGACGGAGGGCTCCACCCCCGGGCACTGCCTGATGTTTATTGACCTCCAGAAACTTCAGTCAGAGACTGAGTCCTCACAGGTAGGCCACAAGCTAAAGGGAATCATAAGCTAAACAATCATTCCCTTTGTTATGAGATATTAAAATCCTTGAAG[T/C]CAAAATGCATATTAGTTATATTTCAAAAAGTCATGTCAAATGTATTGCAGGATGACCTTGTTTACCAATTTCCTAAGACGACCTTGAGTGATCTCAGGGGAGCACTAATTACCCTATACCACACAGCTCAGGAGTGGTCCCACACCAAACTACAGCAGTAAGGCTCCACCTTATCAATCTACCAGAACACTTAT…
229260	JH816866.1	867587	867587	A	G	TGCTGAACCCTGCATGATGCTATATTTCTAATGGTTAGGTCTAACTTTGCACCCCCCGGTTCCAACGCCTATGCAGTATCTATATGGTAAGAATTTATTTTCTCAATGTTAGTCCTCCTAGAGATAAAAACTTCCTACATCTTTAATTTGTGGGTTTTATCTTAATCATTGTACATGCAAACTTTTTTCGAGGGGAATAT[A/G]CTTTTATTAACCGTGCATTCAAAATGTAATATCATAGTTTAAATAAACAAACTGTAGAAATTTCAATTCTAAAATAAAAGAACGTTCATTTGGTGATTCATTTAAATACCCTATTGTAATGTCATATGACAGTGAAACGTGTCTAAAAGCACGTCGCATCTATTAACAGAAAGATGCTTGACATTTAACTTACC…
229691	JH816866.1	1192648	1192648	T	C	CAATTGACGTTATTTTCATTCCGGAAGTGACGTCAAATGACTCGGAATCGTTTACACCAATGAGACTGATAAACAGTGATGACAAGCTGGTGCTGAGACTGACACACACATACCAGGATACCTTTCTTCTGGGTCACAACTTGTCAGAAGGTGTGATTGCTAGTACATATGTATTACAATTCTCTTTTATTCTTAAAGTT[T/C]TATTGTGCTACAACTGAGATTACATTATGCATATTAATAAGATCAAGTCTTGACGCTTCCAAAAGCAAACAAAAGAACCAATGAACTCATGCGTTTGTTGCTCAATACTCACCACTTTATGCGCCCATATTTGGATAGACGAAAGTTAAGCATGGCACTACGTACTTTTGTTTATCAATTTGACTTGCAAGCAA…
231185	JH816872.1	2309	2309	A	G	GCAGGTTTTTCTACAGTCTCCCCTTGAACTGGCCTGAAGGCATTTTAAAAAAGCAGCTTGTCTGTAAAAAACAAAAATAATTAATTTTTAATTGTATTAAATGATTAATACCAAATACTTAAAGGAGAGAAAAAGTGAGCAAGCTCAAATACCCCACATTCTCCCATTACTTCACAATGATACACATCATGAATGGCAGA[A/G]TATGCATTAAATACAAAATCAAAGGCCTGAAGGGCCATAATGGCTTACGGTTTTGATATGACTATATTTACATGGATCGAGTATGATTCCCTCTATTTCTTACGGAAACTTTAGTTTATTTATAGCTCTATAGAAAGTAACTAGCTACATGTAATTCGTAGATCTATAGAAACTACCAGGACCCATATCAACAT…
231859	JH816882.1	186379	186379	A	G	AATACCCCATTATATAATAACGCTGACGATTGGGAGAGAGAATTGAACCGGTGCGGATGTACTAAGTGGAATGTTTGTGACGTCAACAGGGGATATTGTGTGTCCCAGAGGTGGGTATTATGCTCTATAAAAGCTCTGTAAAATACCAACCTTAAACTGTGGAAAATTTATTAACAAAAAAAGAAAAGAAAAAGAACCAG[A/G]TCATTTCTTATATAAAATTAAATGTTTCATCATTTGCAAATGCATGGAGAAATTGTTTCTAGATCATTAGAAATGTAACTTTTGTGCGTAGAAATAAATGCGATGGTACATATGTTTATAGAGAGACATATGTTTAAATTTGTCTATAAAACCTCCAACCCACCTTTTACTTGTAATGCCAATGATCTTGCAGT…
232610	JH816887.1	179416	179416	T	C	TACAGCATATTTCGACCTGACATATTTGTAATACTTAAGGAATATAATTCATATTAAGCATGTACGAAAAATATGCGAAGCGCATCAGGGCCGGTCAGAAAAAGACTAGAAATAAAATAAAACAATTTTACTTTTAAAACTCAATAAAACAGCAGCTGAAGTGTCCAACCCATACATTATTACCATTGAAAAAAATTCAA[T/C]TGGACATTTTCTGACTATATAATACAATGCATAAAACTTATAAAACTTATATAGTCGTCGATACTACATTTTCCCGCTATTGGTATCGATACGCGGAATAATAAAAGGATTTTCCGACTAGAATACAACCAAATATAGATATACAATATATCATGTATCTCTTATAAAAAATAAGTTTCCCTTCGAGTTATTGA…
23378	JH815848.1	258939	258939	A	G	GCCAGGTGTTGTAGATATTCTGCAGAGTGATTGGTTGAACTGATATTCTGTGTATCAAATGGAAAGAACTCAACAAGCGTATTGGGGATTAATGAAATCAAATGCTTTTGTTTGGATTGATAAAAAAGGAATGATTTTCATACATGTCAACAGTTTTATTACAGTGCATTTTCATAATCCTGCCCAATATGCATTTGGAT[A/G]TATTTTTAATATTTTGTTGCATACTTGAAAAAAAGGATGCTATTGTCCGTAAATATATTTTTAGGCCATCCTTTAAAAAATGTTTGTTTGGAATTGCCACCTCCAACATTTTTTTTTTTTGCTATTATAAAATTTTATCACCGGTGGGGAGGGGGGGGGGGGTTTTTATGAGGCGGGAGACAATTCCAAACAAA…
23523	JH815848.1	391224	391224	A	T	AACGGGCATTGTCCAAGTTCTAACAGCATAAATAGACTACCTCTTCACATAGTGTATAGACACACACCAATGCCAGATTATTTTTCGTGAAGGATAACTTTAGAAAGTGTTTCTTTTTAATGATTTGATTTAATGCATTTATGGTTTTTAACAGATTGCACATCTATGCTTAAAAATGATTTCACATTTCATGTAAGGAC[A/T]ATGGAGCATGCATTGTAGTAATGTTGGTTTGACATTATCTTATTACAGATGTTTGAAAGTAACAAGAAAAGGAGACAAGTCCTTGAGAAGGAGCTGTTGTTAAAAGTCACTAGAAACAGAAAGGAAGGGGAAAGAATGATTCGTTTCCAAAGACAAAAGCAGGAACAAGAAGAAATGCTGAGGGAAGGAGCTAT…
238919	JH816902.1	2343	2343	T	G	ACGCCCTTGATAAGGCCTAAACATCATGTAAAACAGTCGTGATATATCCGGAAAAATAGAGTTGCGTGCATTCCAACTCTATTTATTATTGACCATTGATTATTTCCTGTAGTGACTTGGGATTTCCCAAACGTAAACATTTGTCAACATTGTCCAATAACACATGAAGATTGTAGCCTTCCCAACATTTGACTGATGGG[T/G]TTTTGATGCGATGCCACCGCGATGAGTTAATATGACAATGCTATGAATGCATAAAGGTAAGTAGATCATTTATAGTGGTCGTGCATTTCTTCACCAAACGAAGAGACATATGCCATTATTTCCGGTGTATGCTAAACTGATAATCGATCGGAAACATTTCCTTCCAACCACTCTAAAACGATCTGAAGTTCAAT…
240343	JH816910.1	10920	10920	G	T	AAGGGTAATATCAACACTTCAAGACGAATTAAACTTGTTTATATAAAAGGCAGTTTTATGGTATGGTTAAATAAAATCCGGATAATTTAGAGTTATCGAACGTTTCTGTGGATTAGAGATCGTTAATTGAGTCTATGTATGAGTCATGTTCTAGCAAATCAAAAATAAACCTGAACATTTTGTTTACTATTTTTTCTGAA[G/T]TTTGTTTAGAAATGATGCATAACATGCTGGTTAACATAAACCCAAACATTCTGAGGCCCGTTTGACAAAGCATACTTAGGACTGAGTTATATCTAAGGAAAGGACTTTTTCCTAAGTTCATTACTTATCCCTTTTGACTATCAAATCAATGTTTTGTTACTTTTGTACATCCTAAGGTTGCATACACCTCCATA…
241979	JH816920.1	52836	52836	A	G	CCCAGTACTTTTGTTTTCATTACGACAAATCTATAACAAAGATTTAATTTTTTACCTCATATATATATCACAACACAATTCATATTCTTCAGGTTTTATTTCAATTTTTGATAGATTTTATTTTAAAATTTAATAGCCTTTCAAAACTTTCAATCACAGTGTTACTTGAACAGTTTTATTCAAATGCATCTATTATCAGC[A/G]AAGGTTGTATGTATTCTGATTAAAAAATATGTTTTTCATTATTTATAAATTCTCTTTCCAGATTTAAACTCAGGCAAATACATGTAAAATTAATGTACTTAAAAAGTTATGAATGTAGAAACCGGAGCAATTTAAATTGAGCACATTGTTTTAAGTTTTTAAATAACTTAATTATGACCAATGTAATTATGAAA…
243041	JH816921.1	101573	101573	T	G	TTTGATTTAAGAATGACAAATTACATAACGTAAACGAGTTGACGGCTGCTACCATCAGCCCCTTCTCATTCCATGTTTGTCTACAATGAACGGTGCTTGAAAAATCATGGTTCATGAGGAATGCATTAGGTACATTACTGCGATTAGCAACGGGCTACAAGGGTTAATGAAAGGCTTAACTTCACCTCTAATAATAATGT[T/G]ATTTTCAAAGCGCTCACATGACTTGTGATATGAATGCGAGATTTGCAACTTGTTAGAGAGAGTTTAATTGGTATCATGTTCCGATGCCGTTTATCGCTTCTTCATTGGGGCTGATTAGGCGGTTCTCCTCAATGTGAGCATCGTTTATCAGATGCCGGATTCATGGAATCTTGCATGGGGGTGTATTTCCTCCG…
243686	JH816924.1	66223	66223	A	G	ACCACCATAAAGAGAGGATCCGCCTTCATGACGGCCAATTCCGTAGGGTATCTGACGGGATCCCTGCTGTGTGGGGTCCTATTCGACAGCTACAATAAGCTGTTCCTGCTGTTTCTGGCTGTATTTGGCAACGCTGTTACGGCGGCCATCATCCCGTGGTGCTTTGTATACGAAATCATGGTCATCATGCATATTGCAAA[A/G]GGGACATTTTGTGGAGCTCTAGATGCAAGTAAGAACTTTTAGTTTGTAATCTGACACTTCATCTGTTTTGAAACTTCAGCATTTGTGTTGCCAATTTGATTGCGAGCGACATATCATATAAACCGGAGCATCGAGGATCTGATTTTAATCCGATTGTTTTGTTGCAAAAAGGTGACTTGTTATTGCATGATATT…
245587	JH816940.1	134116	134116	G	A	AACAAAAAATGTTTATATTTGCGAGACTTTTCATTTAATTTCAAGAAAAGGGGGCTGACCCCTCAAATTAGGGACCGGGAGGGATACAAAGTCTTTTTATAATTACCCTTTTTTTAGCAATAATTTGTTATTAATCATAAAAGCAAAATTAAGAGCTTATTAAGCTTAATTTAAATCTGAAATCTGTTTTAAAATTGGAC[G/A]ATGCATTACAGAGATATATTAGTTTATAAATGATTTTTCTGAAAATTTTGTTTCCGCATTCTTGGTTAAGAAAGTAGTGGTATGTTCAAAGTGAAATTAACTGGTACCTCAAAAAATTCGAAAATTGTTAAGTCGTACTTGAACACATTCGGATTTGTATTTGCTAAGTCGTTCTTGAAATCGATGAGGTTTTT…
245889	JH816941.1	147158	147158	A	C	ATCATCATTCTGGCCCCGCTTCTGCCCGGAGAATCAATGTCCTCCGGAGGCTTGGTCAAGGAATTCTGGGAGTACAAAATCAACATCAAAATTTGCATCAAAAAGGTCATCAATGACACATCAGAGAAAATATTACTGTCAAACCATGTTATATGTTGTATCACCTTCTAATAAGTGCAAAGCTATATATTATGAACAGT[A/C]CTTTGAATCGAATGCATTTCCAGCCTAAGTTTCTTAAAGGGCAATCTCTCTTCTCAGCACCCCCCCCCCCTCTTCAACTAGAGGTTGGTTGCTAGTCTAGACTAGCATCTGAGCTCAAATTGCCAAAAATAAAAAAAAATACACTTATGCATGTGTGATCCATTTTTTACATGCATCTTTCTATAAACAGATCG…
246147	JH816944.1	29766	29766	A	C	TATTAACTTAAGAAAAGTTTAAACAACTTGTCATAATTCAGTTTTTTGCCCTTAATTTTATAAGTTTTGCACTTTTCTCTTCACAAATTAGTTTTACAAGGTGTAGTATTGGTTGAAAAAGATATGCAGAAGGGAATTGAAAATAGAATGTTTTCATGTTTTGTGTCTTGTAGCAAAAGATAACAAAGATGCATGTAAAT[A/C]TTAGTATATTGTAGAACTTTGACTTTGTTTTTGTAGCGTTGTATTTTTCAAGCTGACACACGACGTAGACTACAAATCTGAAGAACAAAATCATTGTCCCAACAACGTTTGTCCACGAGCTAGGGTCAGAGTGATGTCAGGGGATCTGACGGACTCGAACTGTGTTAACCGGTTTACCGCCGTGGAGGAATACA…
246161	JH816944.1	34248	34248	A	T	TAATCCGTAAGTATTTACTAAACCGGTGTTAAGAAGAATAATGACCCCGTAGAATTATGACCGGGGGGAATTTTTCTACGTAGAATAATGACCCCCTTTACTGTAGGATTATTGGATTTTTCCGAAGAAAAAAGACACATAGGTTATTTATTTACATATGTATTCACTGTATCAACATTTCCTATAATGTAGCGATTACA[A/T]TAACAGAAACTGCATGATGCATGTATTTAGAAAAGGTGACCAATGATAAAATTTATACAAAGAAATTGTTGACATTTTAAAAAGCTTTTGAACGATTTGATAAATCATAAAACAATAAATTATAATAATTTTGTGTATTATTTTTTTTAGAGACAATGAGGAGTGTAAATCTTATGATATTATACTAAGACCAC…
247721	JH816953.1	55649	55649	G	C	TGATCAGAATTATTAAAATTACTGTGTATATCCAACTGTGTTTTGTATTTAAATGAATGCATTAGCAAGTTAAACTTAAAAAACAGTCTGATCTGATGTTGAATTTTCGGTATTAATGTATATATTGTTTCAATGTTAGGTCTGTCCATAAAAATCTTGTTACTGTTTGCAGGTCAGAAGGCATGCATGCATGTGCATGG[G/C]GTGTTTCCGTACTTGTATGTGCTGTATGATGGAACCCAGCCCTGGGACAGATACTTGCGTCTTTTTGCCAACAGTCTGGATAAAGCCATCAACGTAGCCCAGGGCAATGCCTCCGCGGAGACGCAGCACGTGTACAAAATCAACATGGTCTCCGGAATGTAAGATTTCTATAACAAAACTAGTGGGGAAGTTTA…
249095	JH816960.1	143756	143756	G	C	GATCCGGTTTAAGAAGATAAGTGTAATCGATTATCGATATATCGAATACACCACGTCGTGTAGTATATTAACACGTCTAGGGATACGTAATAAAAGTTTGATTGCCTGAGAATAAGAAATCGACGGACTCAATAATGTAATTCAAAAAAGAAGTTATGTAATTAAAAGATGATTATCATATTGAACAGAAGAGTTGCTAA[G/C]AATTTTAGGCCATGCATTCAGCGAAATTCAATATTAATTGATTTAACTGCTCGATATAAAGCAGGTAACAGTATAAGGGGGTACTTGTAGATATGACTCTTCTATCCCCTTACCCCCCCCCCNNNNNNNNNNNNNNNNNNNNNNNNNNNNNNNNNNNNNNNNNNNNNNNNNNNNNNNNNNNNNNNNNNNNNNNN…
249654	JH816961.1	398857	398857	C	T	AAAAAAGAATTGATAGTGATAAAATATTGAATCTTTTCTTAAGAATTTTCCAACGTATAACTATTAAACCGGCAAATTGGTTTTTTATAAATATATCATCAAATAGTTTTAGATATGAGTCTAGGTTTGAAACTAAGAAATACAAACATACCACATGAATATTTGCAATGCATTTGTATGATGTTGAGACTGCAAGGATA[C/T]GTTAGAAGTGTTCGCATGCAGTCTGGGGGGTCACGAGGGTCGTAAAACGAGGCTGACCCAGAAGGAAGAATGTTGGCTGTTGTTGTCTTTATAACAGCTGTTGTCTGAGAGGGGCTCCCCGGGGTAGATTTGTGTACTTTGGGTTTTAAAGTTGTGGTGGTCATTTGTTGTGCTGCTGAATAAAAATATAGAGA…
25087	JH815863.1	90257	90257	T	A	TATCAGTTTGTGATTACACGATGTGGATACCGGTGGTCTTGTCGCTTTCTGTTGTAATTTGGGTGGGGAACTGTCAATTTCCACCGGTAATTGCCTTTACATTGTTAATTATCAACAATTGTGATTGAAATACAGTGTAATATGTAACTTATAAACACAGTTACAATTATATTACAATATAAGACAAATTTTGTTTCAGT[T/A]TATATGTTCATATTTCAGTTTAATGAGACCTGTGTTTCCAATGCATATCCGCCAAATAAAACGTAAGTATTGAATTTTTAAGTATCCACAATATTTTACCAAGACGAGGTTACTAATTTTTAACTGTATAAAAGAAGACAATGGTCATAAAATTTATTTGTGTTTAACAACATTAGAAGATCAAGTTGACCATT…
251844	JH816972.1	445815	445815	T	C	AGCTTCATTTTGTCTAAACCCTAATCCGAGACTCCTCTGACTGTTACCCCCGGTGTTTGCAAACATAAGATTTATTAAGGGGGTAAGGGTTGGTTGAATACCCTAGTTCCAGGGGCCACATACAATAAACTTTTGGTAAAAAAAAAAAGACACGCAGGCCTTTAATGGTCAGTCTTTCATAATATTCACAGTTACATTTA[T/C]AATGCACACAACATGCATACAATTTATTGCTACTAGCAAACACACTGCAAAGGATATGAAATTAGATTCTTAAAAGAATATATATTTTAACAAAACATGGCCAAGTAACAATTTACCTAAGTCCTTGTAGCTTTCAATATGTTAAAATGTAAAACTGTTAACGGACGACGCACGACAAACGACAATAGGTCAGC…
255749	JH816986.1	23631	23631	A	G	ATGTAATTTCGTGTATTCATGGATACTTACAAAAGGAAATATGACTTTACAGTCCTAATTTATTTATTTATGGAGGAAATTAATTCGTGGGTGAGCGGTGCTCACGAATTCCACGAAAATTGAGCCACCACAAAATCTAATGATTCCACAGTGTTTCTAAACATTTCCCAACAATATGGCAATATAGTGTTAATGCATAT[A/G]ATGTTTAAAAAGCTTCTCTATTCTCAAACATCTGTATGAAAAACTGACTTCATAATTATACCCCCGCAAACCAAGTTTGGGGGGTATATAGGAATCACCTTGTCCGTCCGTCTGTCTGTCTGTTTGATTCGTGTCCGGTCCATATCTTTCTTATGGAGAAATATGGGAAGTTCTTACTTCACACAAAGATTGCT…
256266	JH816988.1	53653	53653	T	A	GTTTTCAACACTCGCGTTTTCTGCAGATGTTCACTGAACCGTATTTTTATACCGGTGTCGCTAAACACCCGACACAATAGGCCTTTTTTACCAATCATCGACGAATTCTACTGAGACATTCACTTTTTATCATAATATTTATTACAATGTTAATATTAAAGCATGCATATAATAAAATCCCAATGAATAATATAAATTGT[T/A]AATGGAATCATAACTTGTATCGTTTGGGTAAATAGGAGCTCTTGATGCATTTTCTTACTTTCGTTTTCAAACGCCACGGTCGATTTCTGATCAAATCATTTTGTGTATTTTCTTCGCAAGTCGAATATATGAGGTAAGTGTAAAAACATGATGAAAGTTAATATTTGTCGTAAATGTAGAATTTGTGTTTCAGG…
256857	JH816990.1	101469	101469	T	C	TTGTCTTTGATATCACTAGCGGTCATAATTAAGAACAGGTGTATGCGACGTGACTTAATTAAAATGAAATAGGGTAGAAAGAGAGAGAGAGAGAGAGAGAGAGAGAGAGAGAGAGAGAGAGCATACTTCACAATGTATAAGTTCATCTATTTCCTTTTCTTATTTTTTGAAATAAAATTACGCGATACTAAAACAGAAAC[T/C]GACAGGACAGCTTTATGCATCTTAATATAAAAAAAAATTACCCATACATAAAATGCGCTTAAAAGCCTGTATGATACAAAAGCGTCGGTCATTTTATTATTTATATAATTGACTGCACTCAGATGACCCTGTTTCTCCAGCCAGGTTTATCGTTTTATCCTCACATTAATCCGGGTTCCATTTCCACGGTACGG…
2584	JH815693.1	87796	87796	A	G	ATTTTCTTAAGTTTATGCTTAACTTTCTAAAGAATATTCTCAACTAAGCAATATGCTTAATTTACGTTGCATAAAACTTCTAAGCAATATGCTTAGTTGTTCTTAGCTAAGCATATCACAATCTGCTTAAGTATATCGTTGCTATGTCAAACGTCACTTCCGCTTTCACTTTACTGTAAACAAATAATGCATGTGGTTTT[A/G]GCCAAATCCCTACAATTTGTCACTGTGTCATTTGAAAATAAATTAAATATAATAATTAATATCTTTTTCTATGTTTTATTATGTTTATGGTTTTTGTAATACGGATAATCATTACGCGATATTATCGTCTGCTTTTGACCGGCGTTGAAAATGGCAGAAAACAAAGATGAGGGTCCTACATGTAGCGTACCGAA…
258604	JH816998.1	192667	192667	T	C	CTGTCAATGATGCAGAAACCGTAACTTCTCATCCCTTCTCTTTGGAAATTGTGACGCCAAACAAGAAATACTATATCAAGGGCCAGTCTAAGGAGGAATATCAGTGGTAAGGCTGTCACACAGAGGGATAGATCTCTATCGCTCTCCTCCTCCCCCTCAAAACAATCCTCACAGGTGACACCAGTTATTCATCATTAGAA[T/C]ATGCATACATACTTTCAAACAGTAAGACACTATATTGGGGAGACTTCCTGAACTATAATTAAAGATTTTGTTAACAAAATTTTTATGTGGTTTCCATGGTGTTAGAGGAACTGAAGATTGGGTAGGATTGGTGTGTGTTTGTGTTGGGGGGGGGGTATTAAGGGTAGGGGAGGAGGGCCTGCTTTATATTTAAT…
258662	JH816998.1	224972	224972	C	T	GTGCGTAGGAATCTGGTGTCTTTGCTGACGCGGGGAGACTGGCAACTGTTGCCGTAGGAATAAACGCCATAGCCACCGTAGCTGTTGACGACTGTTACCCACCAACACGTAAAAGGTGATTTTTCATTTACATCATGGTCAAAGTAGTAGATGTAAATCAATGTCTCTTCGGGGATGTTTTTTGCAATAAAATTTTGAGA[C/T]ATTTCTCGGTAATTTGCGATGTGTTCCATGCATGCTGGGGTTGGATACCGTTTCGTAAAGAAAATGGCGTCCAACTCGAGGTGTAAATGTTTTTTGGTCAGCAACCGTTTTGTATCCTAGCAATGACTATAAATGTTTCCATGGTAACAACTATTTTAATGTTTCTAATTTCGATTTCATATTCTAAACGTGTT…
25893	JH815866.1	234769	234769	G	T	CTGCAATCTAGTACAGTACAACAAAAGTGACAGTCAGCCAGTTGCAGTTTGATATTAATCTGAATAATCATCGGGAAGAAGTGTTGTGGAATAGTTCTTGTCTTAACTAAAAGTACAGTACCAAATAATTAAAAAAAATAACAAATGGAAATTATAAAAAGATTGAAGTCTTATAAAATATATGCATGCTGAATGAAATT[G/T]TGTGAAATAAATTCATTTTAACCATATAATATGTAGCAAAATAAAAAAGGGGAAATTTAATTTATCCGATGACCACGTCAACATTAAGAAAAGTCAGTGACATTTACAGGTGCGTGCTGCAATGAAATCACCGGTATGACTTGAAATCAAGATATCTTTCAATGGATCATTTGTTTCACATTTACTTACTTTCA…
259115	JH816999.1	16815	16815	A	T	AGCACCAATTAACTATTTCATTAAGTTTGCATTTGTTCGCCAATTACCTTGACCGGTTCTTGTTCCTTTGTTTCTTTCTTGCTCAATGCATTTTTCTAGAATGTTAAAAACTATGACAAAGGTTTATAGATAGATGAGGTAAGTTAAAGGTTGCTTTCTTGGTTCTTGTTTTTATCCTATTGCGCTCTGACTATTTTCCA[A/T]GCGATGAAGAGGCACGTGCACGTAGAAAACAATGCATCAAATTCAACAAAAAGAACATCAGTGTGTTGAAAAATAAAAAGGATTTTTTTATTCATACCATTACCTTATCATAAGATTTTTTTTATTTAACTGAGCTTCTAATTCGAGAAATTTGATTTTTCCTTTTTCCTTTTTTTTCTTTAATACAACCTTTA…
26151	JH815866.1	390548	390548	G	A	GTAATCTAGACTTGAATAACAGTGGTTCTCCCGGAAGCAAAATAAAAGCTCTCATTGCAACTCTCGCCACCCAGGAGGTTCCCTGTCTGTTCATCTCTGAGTAATTTCGGATCGGAATTTCCAAATGCTGCTGTGCTGTTCTCAGTACACATCTGGAAAGCATGGTTGAAATATAGATACTGTTATTACCTTAGGTTTGA[G/A]GAAATGCATAACAATTTCTTGATATCATTCAAAAAGTATTTAATGACTACATTTGTTCTAGAAAATGAATCGCAATTCTTGTCTATTGAATCTATAGTTACAAAACTGACCCAGTCTTGTTAAATACCATTTTCTTTATTAAACTGATAAGCTTTTTCTCTACCTCTTACAGACTTTAAAACTTTTAACATTTT…
262413	JH817012.1	1074282	1074282	C	T	AATATATTAATCGTTAGGGACTGTTTATTTATGCTTAAAATGAATAAGAAGATAGACAAATCAGCCTGAAAAAGATTTTTTACCGGTATATTGAACCTATGTAAACAAAAACACGTCATGAACCTTGTTTACATAACAAAGAATTGTGAGCCCTGTATCATACTTAAAACTCTGGGTCTGACTCTCAATTTTTGATTTAT[C/T]GTTAGAAATGCATTCCAAAAGCATTATAAATTATAAAAACAGAAAATAAAATTTGACCAAAATCGTGACCATGCCCCATCCAATAAGAAAAAAAAAAAATTTACACAAAAATCTGCACCATGCCCCATCCAATAAGTATTTACTCTTTTAAATGGTCACATTTTAAAAATGCAATTTCGCGTAATGTACTATAG…
264711	JH817025.1	75645	75645	T	C	CTGACCAAAGCCGGCGATTTTCATATGTCTGTCATCACATAGGCTATAAACCCGAATTTAGTGCTGATTATACTGTATTTGTCCTACTGAGTAAAACCGCAAAGAAAGAGTAAATGTTAGATCAACATTACACGTGGCCAGGTTGCACTCTCTGTGTACTTTCTCTTTATTACAAAAATGATTTTGGTCATCATGATTTT[T/C]ATGCATCACGTTTATATGAGAGCGTCTAAACTTTAACCATAATTTGTAGAAAGAAGCGAAAATTACTGTTGTAATGATGAGGACATTTTTAATAACTGTCTATAATTTTTTATGTACTGCGTTTTTCATGAAAATATTCATTTTGAATAATAATTTTTCAGGTAACCCTTAATGATGTGGCAGTTAAGTTGCAT…
265893	JH817027.1	17855	17855	A	T	ATTGAATGATTTTCATTACTGTAAAAGTGGATACATGTCTTAACGTTTTGGGGAAATTTACACTAGTTACATGGTAAGCTTTAAACCTTGTAATATACCCCTGCACAGATGGTTTAAAACTGACAACTTTAATATGAGAATTTACACATCCATGTATTTAATACCAATGCATATTGTTTGACCATAGAAGACCCGTACTT[A/T]ACCAACAGCATAAATAATCCCTTTAACAGCATATCATTATTTGATGCAGTAACTTAAATGCAATGGTTGTGATCATTTTTAAAGGTAACATTTTAATAAGAACCATCTTTTTTGTGGTTCCGTATCATCTAGAGCATTGTCGAACTCCTCAAACTCAGGAATCTGATCACACTCAGGGACCTCAAACTCTCCTT…
265979	JH817028.1	16227	16227	C	T	ACTAAGCGAACTCTCTGATGTTGTTGTTCAGTTGCTAAATGACAGTAACATATGACTGGTTTATATCCTTCATACTTAATTTATTACATTAGTTAATAATTTTTGTGTCTGTTTACGCGTCTGTTAATGCAGGATATGACATGTTATGATTTAATAGAATTTAATTCACTATAATGGCAGATCAAGTAGTGAAAACGAAT[C/T]AATGCATTTATTGCTACTCCATATATCTCCAAAATATGTATTTCAGAGCCCTTGCATTTCATATTCACCTCTGAAATCAATTTATTACGCAAATTAAAATGAGTGACCATTTTCCATATAACATTCTTCGTTAAAATGTAAAGGATTTTTTAATGAACTTATTTGTTATTAGGAGCTGCTGATTAGGATGGTCT…
268230	JH817038.1	87247	87247	C	T	GGTTACCTTGATCATTAAAATCCGTGATTATAAACCTACAGGATTAATTTACAATACACTTACATCGTTAATGATAGTCATGACTTTTTCACAGATGATGTCAGAATATAGTTTCGTAACGTCCACTATCTTAATGGATCCATTTCCTAAGTTCCAGAAAATGAAACTTACTCCGTACCCCAAGGAATGCATTTTAATTT[C/T]CACTGCCTACCTATATCAGAAAGTCTTCATGCGGGGCTATTGTTACTTAAAGCATGGATACGTCATTGCGTGTGCGGTTGATGTTGACGACAAACAGTTACGTTTACAACTTGACAAGGAGGGCCAGAATTGTTATTGCGTTAATGCCGGGGACCTACAATCGCACCACTGTACATGCCGTGACGATTACCTGC…
269821	JH817040.1	147471	147471	T	A	GTATTTGACCTGTGTAGTGTTCATATAAGCGGCTTCTATCCAGGTGGGTGGAACCGCCCGGTCAGTGACAGTCAGCTGATCATCAGGACAGTGCCTAGCAGACAGGTAGCGAGAAGCTGGAAATACAGGCACAATCTATTCACTGAAGCCAATCTTCAATCTTGTTAATTACTGTAAAAGTAAGCAAAGATTGACAAAAA[T/A]ACAACATGCATACCATCAAACTCCTGGGCACAGTTATTAATCCTTCTGCAAACTGAACCAAGTAACTGGCTCTGGTAGTCCACAAACACTCGTCTATTTTCCAGAATATCTGTGATTGGCTTGTGAATCAGCTGACTGGGTACATAGCTTATGTTGTTATAGAGATTTGGTATCTCTGACCTAAGGTCCGACTT…
270344	JH817043.1	157865	157865	T	A	ACCCCGGACAATTAGATGTAAACGCGAGAATGTAACAATGAATGTCGGTAGTTGTGTGATATCACCGTAACTATTATAATCTGTATACAAAGACGTATGGGTGTTCTTATCAGTGTATCTGTATTCTAAAAATGTTACATATTACATTTTCCCATTTGTCTGGATTTTAGTGTTATAACGTGTCTTATTATACACATTAA[T/A]ATGCATTAAATGTAATTGTTTACAATGATAATGTTACATGATACATATTTACATACACATTTATATTCTAAATATGTTACATTTAACTTGTTACATATTACATTTTCCCATTTGTCTGGATTTATTGTTATAAGGCGTCTTATTATACACATTAAAGGGTCATGGTCACGATTTTGGTCATATTATATTTTTCT…
272309	JH817056.1	81099	81099	T	C	ACGTGACCAATTTCTTGTATATATGTATTTTTGCCGGAAAAATCGTTTAAATCACCACAAAATGGCAAGTAAAGCTCTGGAGTACATGTGTTGGACTCTGTAATAATGTAATCAATGGTTAATAAAGAATCGTTTCTGATTCTTCTGATATCAGAAAATGAAACAGCGTAACAATTAATCAATTATAAATTTGTAATTTT[T/C]AAATGCATTGTCAAATTATCAATAAATTGTAAAATGCATCACAAAATGGAACATTGAGGGATATAGCACATCACAGAATAAAACAAACGAATTGGGCACTGTATTGCGTTAACATAAGAAGAGTTGATCACCTTGCTGCTGCTTTGCCATGTATTCAGAGATGTTAAAGGTGGAACATCCACACGTTTCGTTAT…
272996	JH817063.1	14337	14337	T	G	TTACAGGAAAACTGACCGGCAAACTCTTCCAAACAGACCAGTGTCAATATAATCGGCTTTATAGTTCAGTTCCAATTTTCCAAAGGGAACACCTCTTTTGTTAGACTTGTTAGGAAACTATATAATGCTGTGAAATATATAATGTTGAATATCTATTTACTTTTTATCTTCTTCTATTAAGCTGAATAATTCGGTCTTTA[T/G]AGTACCTGCTTGTTTGTATTTGAAACATGCCATGCATTTTGTGTGAAGAAATAAGCATTTTGAAAATAAATCTATTATCTAAACGGTAGAAATGGTATTAAGCTGTTTTCGTCTCTCTTTCCCTCAGCTGTTCTGTCTCGGTAGTCCTGAGTTAAGTTTCTGTGATTGTGTCGCTCGCTGTAGTTTTGAAAATT…
273023	JH817064.1	935	935	T	A	CATTTTATATAAAAACCAAAATCAAGTCATTTTATATAAAAACCAAAATCAAGTTAGACAATGAAAACTCGAATATAGGAAGTAAATCTAGTTTAGTAAATGTAGCAATAACAATCAGTATAGAACTCTGCGGCCGGAAAGTACCGTTGTCATATTTTAAATGCAACATACAGAGTAACATGATATGAATAACACAGTGG[T/A]CAAGGGCTGTAAATCTTATTAATTGCCGATTATCTGGCATTTATTTATACAAGTAAAATATTACCTTAATAGTTTCCATTTGATTTGTGATAAATAAAAACCTGGATCGAATAGTTCATTGTTCAAGTTATCCAACATCCGTATAAAAATATAGAACTTCCGGTTCCTACACGTGTTGAGCAAAATAATGTTTT…
273128	JH817064.1	97079	97079	G	A	GTACTTTTTTAAACAAAATGATTTTAAAGTACTCTTCATGATTTAACCTTCTGTTAAAGGATATGAGTTTTTTCATGTGGAGATTATTATCATCAGTTTGAATATACTTTGAATCGTACATGATTACGTGTTGTTTGTCTTATTTAAAATGTGGCTGTATGATACATGAAGTAAACTAAGACCTGGCGGATTTAATGCAT[G/A]AATGATATAAATATTTTAAAAATTGTTTGTCGATAAATTACACGGTTATTAGCAAAACACAAAGCAGTAATTGTTATATGTAAAGACTTCAGTATTTTCCAATTATTGTAATTATCATTGAATGACGGCATATAATTGTTGTTATGTACCTGCACTCGACCGGCATCAATATTTCGGTTTTCAGCAGAGATCAC…
273877	JH817066.1	123047	123047	A	T	AATTTTGACTGCACCTCTTTTAAGAAATTCGTTCATAACCATATTAACCATCATCATCCCCCATGAAAAATCATATTAGTAGACAGAAAGTGGCATATTTTTTGTAACCCTATTTTAGAGAAGTTTTAAAGTCACCTGCTATCAGCCACCAATTTTTTAATATTTATATATAAATGCTTTTAGCAAAATGAAAATGCATT[A/T]TCTATAGCCAACTGCAAATTCATACACATGTATACTGCACAGGCACCATCTCCAAATTGATTCATGTACATGCTTTGTCAAAATAAATAATTATAACAGATATGTTATAACTACTACAGCAGCATTAACCTTTGAACTGTCATGGTGATGGTATTCCCTGCCCGGATGATACACATTTTGGCCTGTTCGTGTGA…
274016	JH817066.1	275311	275311	C	T	AACGCAAAACAATCCTTTTGGTCAGCGATTTCAATTTCTCTTTCGCTTTTTCAAAGAACCGAACTCATATATAAAAATCCCTGTGTAATCAAACTAAGTTTATATGTTGAATACTGTCAGGTTATAAATAGTTTTAAAAGGATTTATTATCAAATTTAGAATAAAATGAAATGCATCATTCATTCAACTTCAAAGCTTTT[C/T]ATTTAAAGTTGGATTTCATATTTTCTAACATGATTCTTCCAGCTCATCTTCTCATCCTATTCGCTAATACATCCTCTTACAATTCCTTTGTGTCGAAAGCAAAACTGAACACAATCAAGACTGATTTAATCAGTTATTCGCAAACAACTGGCATGCACACCACTTTTGGATAACATTTATCCTTGTCCTTCTGA…
27449	JH815874.1	62816	62816	T	C	GATATGTTATAATCAATAATGTAACAAATGTGACATACTGCCGGTACCTGGTACTTTACTTATAGAATGTTATGGCATTCATGATTGTCATGTTTTGTGTGTGTATTTAATACAATAGGCTGCTCTCTGTCGGATCCTAGATTTTACAATGCCAGCGTTTTTTTCCTGAAACATGGTGAACACACCTGGGGACTTAGCAG[T/C]GTGTTTGACAGTCATCACTGGAGCAATGATGCATTTTATCCAGTCATGAGTAATCTAAGTAAGTTGGATCACTACATTAATGTACATGTACCTTGACCAGACAAAACTACCAGTATCTACAATGTACATTTTATCTATCTGCATGTTTACTTACAAATAGGCTATGGTTTTGTGAATGGCACACTGTCTTGGCA…
276402	JH817073.1	65122	65122	G	T	CAGGACTTTGTGTGTTCTGTGTCATCAGAAGGTCACAGCAGAACAGGCCAGGAAACGCGCCACCGTCAGAAAACTGGGAGCAGCCACTGGCATGGCCGACATTAGTGCTTTCTTCCAACCAGTTTGACCAGGGGCTGTTAAGAACACAGTGTAGTGATGAATATATTACATTTTTTCATTCATTAATACATGCATGTGAT[G/T]GAATTTTGCAATGGGGGAAATTTTCTCTTTGTACAAGGAATTCTTCTTCTTCTGTATAGTATTTTATTGATTAAATTTACACTACAGCTGTCAATGTTTTAGTTTATAGAACTGTCAAAAATTGAAATATTTTTTTTGGGGGGGGGGGGGGGTTACTTTGCTGGATGTTTTACTGGTTTTAGTTAGAGTTGCCT…
277578	JH817078.1	279254	279254	A	C	GAAAGTCTGTTTGGGTGACATTACCCGGCTTTGGCAGACAAGCTGTCCTTTCATACCTCCTCATCATCCAGGTACGGCTCGTACCAGTCCCACATATCCTTGGGGTCCTGACAATATCTACAACATCAGGTAAAGCCAGTCAACAATGATCAACAGTGATACAAAATTCATTATATGGGTGACATTCATCTGATATTTGA[A/C]AGAGATCAATGCATGGCAGTTTTCTGACCAATTATCATGGGTCCCCCCCCAAAATAAACACCTAGATTAATACCTGTTTTCAGGCGTAGTAACTGTGATGTAAATTTTTGAAGACAGTGACATGAATATTGAGGACTGACCTGATGTACATGAATCCCAGTCCTCTGATGTAAGGGGAATCCTTGTGTGTGATC…
279109	JH817080.1	333220	333220	G	A	CCATTGCTACTTGGCGGTAGATCCAGATTAAGGTTCGATCCCACTGGGCTAGAGTATATGTCTGTCGATGCCGAACTATGCCGACTGCTTTGCGATTCAGTGCGGTGTTTCCTGTAATACGATTGGCTGCTCTGGGAGTTATGGCGACTATTTAGTGATGCATGATGACTGTTGTGTGATGAACGGCGTGACTTTGAATG[G/A]ACAGCATGAGGAGGGGGGTCATTAGGATCGCTAATCAGCTGGAGATACGACGGAGCGCCAGAGAGCTTCGGGTTCAGATATTGAAGCATCTCTTCATCCACCTCTGTCTCCTGTGGTTCTGGTGAGTCAAATGAAGTGGCCCGGTGGATCTTTCTGTACAGCCCTACCGTCTCCTGTTAACCACAAAGCACATT…
279995	JH817084.1	18592	18592	T	A	AATATCAAAGTGAAAGTACGTGCAATTTTTGTTTTAAAAATAAGTTTTAACTTAACAAGCTCCTTTTTAAAAAAAAGGATGAAGAAAGATATGATAGTGAATCTGATGACCACCCGTTGTCAAGACTTCTTAGCGGATGATATACGTCATACTTATTCACTTTGTGTAAAACATTCTGAGGTAGCATTACATGCATGAGT[T/A]AAGAGTTCTGTTAACAGTCTTAATCATAACAGGCTAGCATGTACGTCCTCAGACAGAACGCTATTCGCCAAAACCCTGTAAGCCTCTTTGGTTGGGATTTGAAAGCGGTTAATTTCAAAGCCGGAGGGTCTGTTTAGTGTTGTCCAGGTGCAAAGTACGCATTAGTGTATGCAGCTAGTGTTGACCATTGCTAT…
282021	JH817090.1	966301	966301	T	G	TGTAGTATATGTACCCTTTTGTTTGTATACTTGATGGTAATCAATGAGTTGCCTATTGGTATGTACCTACAGAATGAGTACAACAATCTGAGGTACCGGGAGACGAATATTGATGGACAGAATCGTGTTAGAGAGGTACAGACACATATACAAATCAGACATTAAATATGGTCATTTGAAACAGAAAAGTAATTATATCT[T/G]TGAACGTGTAAAGTCACGTTTAGATGCATATTTTATGATAATTTGCCATTCAAATCTTTTCTTTATTTAATAAGATTTGGATTGTTTAAGATTGCAGGTAAAATCGGGGGACGAATGATTGAAGTGGACAATGCCTTAAAGAGGCTGAAGGAAGCTGTAGAGGAGGACCAGTTGTCGTCTATTGAGGCTCCTCA…
282718	JH817097.1	184604	184604	T	C	TTCTAATGCAAGACGCATGTAGCAAGTATTTGATCCTAGGCCCAGACAGCATTGGGTCTCTCCATCATAGCTCAACTTCAGCAGAAAATATTCTCTTTGAGGATACTAGCATGGAAGCCAACAGATATATATATACGCGCTTCTCGCTTCGTGGGCCCGAAATCAAAATAGCGAGGACTCCAATATCATTGATTCTGTAG[T/C]TATTGACAAGTGCATGCATGATTTTGTTTGATGTGACGGAAATTCTTTTTTTTTTTTTATTTGTTATCAAACTTGTCGCTGAATAAAAATACACTCCACTTAGTTTAAAAAGTATCTAAATAAATTTAACAAAAAAGTAATATGAAGAAAAATGCAGAAGAACAAGATGAAAGAAAATTCTGAAACCGATTATT…
283313	JH817098.1	133742	133742	A	G	ATCATCGCCTGCAGTAAAATGATGGCCTGGTCAGATTTACTTAGTAGAAATTGATTGAAATACATTTTATTTCATTTTATTTTTAGTCATTTAGCCACATGTATATAATTTTGTTCCATTTGATCATAATCATTGTATAAATGTAGATCTACATTTAAAAAGGAACTTGTATAAATCAAACTACATGTACATGTATGCAT[A/G]TCATTTAATTATATGCACAGTAAGATTTTCCACAACCAGTCTTATGAGTGCCAGAAAATGTGAATCTCTGGGTTATGATATATTATGTACGCTAGACATAGAGAGAATAAAACGTATCGGAAATTGAAAAGTAATTCTTGGCTGTACACAATATAATACAAGTACACGGTATACATAATTCGCCATTAAGATAC…
284057	JH817099.1	432818	432818	T	A	TCATGTATTAAATTTTCAGATAAAGTAGCATTTTCACAATATTTCATGTGGATACAAATTCAGTTGTACTGCTACTAAATCTGGCTACATAGGTGTGTCATATCATATATCCCTTTTTTGTCAGGCACTGAGGCATTCATGTTGAACTGAAGGTTTAGAAATCTAAGACAGGTACTTCTCAAAAAGGTACTATTACACAG[T/A]GATGCCAAATGCATACATGAAATCTTGAACTTTTAACTCTAAAATCCTACTAAAGTGAAAATGCCACCACCTGAAATTATTAATCATAAAAACATTCTATATAAAGATGTAGAAATATTTTGAAATTCCAAAAACTTAAAATTAAAATCTAAAAATTAAATACTGACCATAATTAGAAATAATTAATGAAAATG…
284835	JH817099.1	1024448	1024448	C	T	TCTGTTTGCACAATATTTTTTAAAACTATTTTTTTTAGATAACAATTTTGCAATATTCAGGCCCAATTTATTTATCACGACGATATGGAACTTTCTTTCTGTTACTCTAAAAAATATTACGCGTGCTTATAAGTAAATGCATAAAACTAAATGAAATGCATAAACCATAAATATCTTATCTTCAGGGTATAAACTGAGCC[C/T]AGTATCAATGTAAATGGAGAATTTTCGCTAAGAGACATTATTAAATTTTTTCTCTGATTTATCTTTTCGCATATAAGACCCGGTTTTTTTATGAAACCCAATCAAATGTAATTTACTGTATAACAATAAATTGATGACACAATTTATGGTAGCCTTGAAGGATAAGTCAGTTTTTCACTTGTCAGTATGTCTGA…
289999	JH817125.1	228404	228404	A	G	GGGCTAACTGTGTTGAAAGGTGCCGTCATTTTTGGTCATAAGCCTTTTTCCATCGGATCCCGAATTTCTCATTTAACGTTTGGAATTGCCATCAGTAAGCCATTCATAGACGGCCACCATCCATCCGAAAAGAAGCTTTGTACTTCGAGTGGAATTATGTGCAGAGACATTTTCCATAAATACATAGAAAGTGATGAATC[A/G]GTGGAACATGGATGCATGCAGACTGTGCCATTAACAATGGATAAAGGGTCGACAATTAGCCGAGTCCGTGTTTATTCATCCTCCAGTAAGGATCCTATGTTTGTGACTGATGAAGGATGTAGGCAGTTAGGGGAGATGATCATCAATGTGGGCAGTATTGAAGATGCCTCTAATCACGTGTCTGTAGGCCTGAG…
290537	JH817133.1	101081	101081	A	G	CGGGTTTGCCTATATACCAATTTTACCAAGACTCTGAGAAATGGTCCTTATGGCGAGAATTGGTTGTAATTGCCAGTATATGCAGTTTGTGAAATTGTTAACACTACTACCCCATAATGTGTCAGAAGTTATCTAATTATTTTGATTTTTCATAATACTTCCTTTACGTAAAAAATATCTTTCCGAGTCATTTTAAAGAC[A/G]TAGTAATGCATATTTTGGTTATAGAGGAGCATTTTTACAAGTATTTTCATTTAAAAGAATGTATTATAATATTTTTGACCGCCATATTCCGCCCCCTTATGTAATCTTCACCTTTGAAGATAAACATTGATTTCAACTATAGCAGGAGTTAATTGTAACCTGTCAGCTCCTGGGATTGGTTACAGCACCATATC…
290740	JH817133.1	283965	283965	T	A	TCATTTCCTGACAGAATGCAGGTAATTAAGATTTTTTTTATTGTAATGTGATCGTAATGGATGTCATTATATTCTTGTAGAGACTGGAGATGATAATGAAGAGGGTGAAATCCGACTCTCCAATGAGCGCTTCCACAGAAAATCTGAGGGTAAAACATGACACACCAATGAAAATTAGACTTCAAAATGAGAAATTACGA[T/A]CATGATATTATGCATCTTTTTCAATACATTTGCCTTTATTGTAATTTACGACAATCGATGTAAAATCATTAGGTCAATTACGACAAAATTATTCAGGAGAACAAAGTTGACCTTGATCTAAAAAAATTAAATAATGACAATAATTATAAAAAGGAATTTTGGTTTAGAGGGTACAGGAATATTGTAACAGGTTG…
291093	JH817145.1	24610	24610	A	G	TTTGACTCTGTTGTTCTGAGAGGGAATGTAAATTAAGGCTGCAATAATTAAAGAAGAGGAGCTATATGGAGCCGGTTTTAGCGACTCCAGTACTTTATCAAAGTCGCATGCAGTCTCATTTTGTGAGCAAGCTGATTTTTTTTGTCTCATCAAGTTTGGTTTTTAGGCAATAAATCTACGGTAGTTTTTGTAATGAGTTT[A/G]CTTTTTATATGCATGGATATGCTAGAATGTAAAAGAGGCATCTTTCTGGAAAATTTCATATGAAGTATTAAAGAAAACATAAAAATACTGTAAAGAGTTAAGTTATGTATAATGAATAAAAGCGTGATATTTTACTTCGCATGAAGAAATATTCATTCACCTCAAATGCTCAAGATTTCTTGATACAAAAAAAG…
291137	JH817145.1	59035	59035	C	T	TCTACAGTCCATATACCGGGCCACCATCAAAGAGAACAACCCTCCAAATGAAGTCATCACAACTGTGAAAGCAGTCGACAAAGATTCGGGTCTTGCCGGAAAAGTTACATACTTCATGCACACTGACGGAAGCGATAGTTTCCATGTTGATTCAACATCCGGGGTTGTAACTGTGAAAAAGTCACTGGACCGTGAAATAT[C/T]ACCTGTCATTCTGTTTCATGTGAATGCATCTGATGCTGGCAACCCCCAGCTAAAATCTTCCACCCTCATCAGACTCACCCTGGAAGACGAAAATGACAACACTCCAATGTTCAAGAAGTCTCACTTTGAATTTTACGTCCTAGAGGAACAAAAGAACCTGCCCATTGTTGGACGTCTGTTTGCTGAAGACCCAG…
291426	JH817145.1	391165	391165	G	A	CCATCGGGCAGATACTTTGGATCCAACAACTTTGGTTTTAAATATGCAAATAAATATACATACACTAGCGTTTTTTTAATTTCATACATTTTCATACCACAACAGATTGGTAATACCGGTAAATCTTGGACATTGATTTGTAAACAGTGCTCTACGTCTAAATGATTAAATGATGTATGCATGAAACGGTGAAATTGAAC[G/A]GGGGGCGTGAATTATAGTGAAATTTTATACAAAGAACAAAATTTAGAGATACGACGCACTCGCCATTCACAATACCCACTCACTGCTATGAAATATAAAGGTTTGTTATTTTTTTCCACTCAGCTGCTACAAAAATAATTAAGGCCACGTGCATGTAAATATCATCCATTTCGGTTTACATTTTTTTTTATACC…
29259	JH815876.1	735243	735243	T	A	GTTTCAGTGTGGCTGCCATTTTGACAGGAAGTAATGAGGAAATGGCTATTTGTCTGCACATTCCCTCTTTTCACCTGGACAATTTATCTTAATTCTTTTTCTGGTATATAGAATGCTCTTAAATAATTAATTATGCATGATAAAAATTTTTTTGAATTTTATTCATTAAGTTTTCTACCCCGATGTAAAATTGAAAGTAA[T/A]CAGAATTTCCTCGATGTCACATGTTCCCAAGCCAGTCACTTTTGATTCAGAAATTACATGTTTAAATAATTCTTAATGGTGCAAGCCTAGCATGAAATTAACACAGGGAATTGGTAAATAAACAGACAGTAAAATGTGTACACAGGTAAGGTCAATCCTGTGTGCGGTCATCCGGAACAACTTTATCGATGTTG…
292816	JH817156.1	676438	676438	A	G	CATCAGACCTCAAGTGTCAGCAGAACTATTCTTTTCTAACCTAAGTTGCGGATTTTGGTAGGTATTTAAACATGTACTTATCAGAATTAAACCATTTTTGTCAGATATGCTTGAAAAGAGAAAAAAGGGTGAGATCTTGGTTATTGTAAGCTAAAATATTGGTGTATCAAAGGATAAAGAATTTATGCATAGCAGTTCTA[A/G]GGGTTGAGAGTGTGGGTGTCTAGATCCCCTCCCCACCCTTGAAAATCCAGAGATCATTGAATTCATACAGTAAAAAACCAAATCTAAGTCCTGGACACCACATACCCCCACCAACAAATAGTTCCCCCTCCACCTACAAAATTCCGGTATCTGTGCACTTGTCACTGACAAATTGTTACTGTATATGGAATGTT…
293695	JH817161.1	506881	506881	A	G	CAGTTTTTCAAATACATGTATTAATATATTATGAAGTAAGTGTGCGCTGTAGGAGACTTTAGTAAATAAGTAGGCATTGGCATGATAAAGATTCCCCACTCTTCAGTGTACTTTGGTGAAGAACAAAAAGGTTAAAAAATTATTTTACTTCAAACTAAGTTTTCTTCAAAGTAGTTTAAAACACCTTCATGCATAATTTT[A/G]ACACCAAGATGGCTGCTAACTCAAGATGTTGGGCCTACATATTATCCAAAGCTTTATGGTAAATCACTCACCTAATTTTAACATCAGGACTCCACAGAGTGGCTGCCAGAACTAACATAGAAACTCCAGCTCCTCCGGCTAGGATCATCAGTCTACTTAATGTGGTGGGAGCCTGAAAGGAAGCTAGTGACCCG…
294869	JH817182.1	35524	35524	C	T	AAGAATCGTCCCAACTTTAAAATAAGGAAGTTCACTTATTCGCGCTTAGTTTAAAAAACATTTATTGAAAATTGAGTGGATGTTTTCCAATTGAGAGATAATTGATTGACTGGAACATTACAAAGGAATAGATATCAAATTGACTTAGGGTAACTCCCTGTTTATTCATACATGTATGTGATGTAATGTTTATATGATAT[C/T]ATAGTGTTTACGCTAAAGGTTTAATACATTTACGGAAGTAGAATTTTACTTTTTCCATCAACACGCTATATAATTGACACTTTGGGTTTTTGGCGGTCCCGCCTTTTATCAGTAGGCTGCATTTTCATCGGGTCTGGTTATTAGTCACACCATATGACCATTTATCTTCATACATGTACCAACATATATATTCA…
294912	JH817182.1	79396	79396	G	A	TACAAAAATATGTTTGTGCTGTTATTGGCCATATGCCCGAAACGCAATGCACAAGGTCAAGTTCACTGTCAAAATAGTTACAATTAGCAAGTATTATTATTGATATTTTCAATGAGTTAAAAAAAATAACAATTGGATATTAACGATAATGAAATTATCAGAAAGGAAATTAACTGTGAGGATGTGTGATTATGCATCCT[G/A]ATGAATTTACATAAATCAACAGAACAAGTATGAAATTTTTAACAAAATATTTAATAACAAAATAAAATTAAATTAAACAGAAAATTCAACGAGAAAAACCAAACAAACAAAAATATACAAATTAAATAATGAAATGAAGAAATAAAGTTTGTTTGGTCAGCCCGGTTCCGGCGCACGTGGTGTTGAAGAACCCT…
296317	JH817190.1	56398	56398	T	A	TATCTCCCCTATCCTACCCCACCCCGAGCACCAGTCATTCAGGAAAACCCCGAACCGGCTTGTTCACAGATCCATGAGGTACAGTATTTAAGACAAAAAATTCCTCTACATATTGCATTTGAATTCTTACCTTTCCAATGACTTTATGTAGTATGAGTGTTTTTGAATAGTATTAAAGTTGTGCTTTTTGAATCGAATAA[T/A]TATGCATGATGTTCATGAATCTTTAGGCCAAAGAAAAGTTTGTTTCTGCTTTCCCAACTGACCCTAGCTTATAAAGCTGACTCAAATCTTTCTTAAAAGATTTTTGACTTAAGAATTGTAAATTTTGGTATTTGTCCTATTTGGAAAAAATTTAACTCCAAAATTAGGTCATTAAAATGCTTGTAGAGTTTTTC…
298265	JH817195.1	69647	69647	T	G	GAGAACCGATGTCACCGACGACGGCCAAACATAGGACTAGGAAAATCGCCTGCTGGTGAAACCTCATTTTATCTCCTTTATTTAACTCTCAGTGTGTGTTTGTTGAATCCGAGAGATGCTCTGAGTTCTATGGAGAAATGTAAGAGATTTATATAGTCGCAAGACGGTTTCATCGTGCGTACTTGACTTGTTTTTATTTT[T/G]TGGGATGCATAATAATATATTGAAACCAAAACTTGGACAATCCTGAATTAGACAGAATATACGTACTCTCTTACTTTCTGTTTGTCTACATAGATATAATGACTTGGAGGAGTGGTCTCTTATGAAATGCGCGGTTTTATGCAAATTGAGGTTTGGTGGATGACTGAGGCCAAGAGAGAAAAATAAACTGGTTT…
299098	JH817198.1	113150	113150	G	A	AGGTTCTTTATAATTCATTGATATAAGCATTACAAAATGTATGATCTTTAGTGCACAATGTTTTCCTTTATGTTGGTTACTATTGGTAAGTTCTCCATTAATTCTCTCTTTATATACCGGTATTTCTAACAGGTGACAGATTCCAAGGGTCATATTCTCTATCAGAAGGATGATGCCAAGAAAGGGAAGTTTGCCTTCAC[G/A]ACTGAGGAGTATGACATGTTTGAAGTCTGCTTCAACAACAGAATGCCAGGGGGTATGTACCATGCATCTCACAAAGGAATAATGGTCATCAGGTCTCTTTTTTATAACTGCATGTATGAATCTATATTAAAAAAAAAAATGGGGGGGGGGGTGATGAGAATGTAAAAAGTTTGAAATTTCCAGGGAGAGATCCA…
299545	JH817199.1	35188	35188	A	T	AAAATAAGGTAAAATCAAACTTAATACAATAAAACATGGTTAAACATTAAACGCCACACAAAATCCTAAATGAAAAATTAAACCTTGTCAGCATTTTAATGAATTCATTTTTTTAAGATCATAGAAATTTGCAATTATTTCGAAAACAATTTTGACTATGACATTAAAAGGAGAACAATTTTCTATAACTCGAATGTCAT[A/T]ATGCATTAAAGATGTCGTTCGTAAAATGATGCATACACACTTAGATTGTGAGACATATGTGTAGGTACAGGAATTTGACGTCAAGAAACATGTCTATTGCTTACAATTGTATATTATATATAGGAACACGGGTGGGCTTTCACAAGGTAATATCCCTATTCAAGTTTAAAGAAATACTAGTATGTGCATGTGTA…
299619	JH817199.1	91891	91891	T	G	GATTAGAATAGCGTGCTGCCCCTTTTGACATCAAGACACCTATAGTCATAGTGAACACAATACCTCATAAAATAATTCCGTGCGCTTACATGTTTTTTTTAATTCCATGTTGCAATCAATTTTTGTGAAGACTTTCAGGAACATTTTTTTCTGAGACATTTCATTAACTTAAAAAAGGATTTTATTTTAGATCAATATCG[T/G]CGCTAAATCACGGGAAAATGCATTCGGAGGTGTTCCAATACTGCTGATAACACGGCGGTGAACCCGTTTTTCTCAAAGAAAGCCGTTAGTGACAAGCTTTAATACTGCTTTACTACTTGGTTTGCTTCCCCTATCGTCCATCATCAACCTTGAATTTGTAAAACTGCTTGATTGCTCTTGACGGGGCGAAATCA…
302631	JH817210.1	295024	295024	G	A	ACGAATTTACATATCCTTGAAACTGTGATTTTCACTTTGTCCACAAAAATTGATGCCCTTAAATATTACTGAAACCACAGTATTCTAGTAAATTTGAATGTACATGACATTGTATTGATATAATAAATAATGCATAATAAATAGCACTTTCCAGGCGTAATTAAACCTTTTGCAAGGCGTCATTTCATTTTCCAGTTGAA[G/A]TTTTTACAGGCATCATTCTATTTTTGCAGGTGTAGCTCATTTACATTTTTCGCCTCATATTCCTGCCTTATCCCGTCAGGTTACCGCTTGGTTTACGCCTGGAGCTTCTACATCTACATCATCATATCTGTAAGGAAATATAAACTTAAGACCGGAATCATTCTCTATTCTACGCTTCTATTCCCCCATTATTC…
305944	JH817220.1	336821	336821	T	A	TGGTTACCGGACATTTACAAGGTTAAAATGTTAACAATCGACGCAAAACAGACGACGACGAACGGTAACAGATCTAGATAGCAATATCTAAGTGACGCGACCAAAAAAGCAATTTCTAAGCATATTTCCAGGTAATGAACTCCACAATAAGAACAGTTATTTTTCTTTAGTTGGTTCATATAAGCAAATTTTATGCATGG[T/A]TAATTTTTGCCATTTTTGATTAACTGAATTTATTTGTTGTATATCTAGTAAATACCATGGTCTCATTTGATCAGGGAACTTCAGAATTTAATTTCGGAAATTCTAACGTTGCCAGTATATTGCAACCAGACCGGAAGGAAAATGCAGACTGTGCCTATGGTTTTGGATTTTTGACATGCTTCTGCTGCAATATT…
308185	JH817223.1	625285	625285	C	T	CTGAGTGGTTTCTCCCTTATTTCCGATCCTGTTCATATAAACCTTGACAATAACAAATTACGTTCGAACCAGTTTAAACCAATATGTCTGCAGATGAATATTCTTTAAACTCACGACTTTTTTCTATGAGCTGAAGTTAAAACACAGCTAAATAATTGTCTAAAGGCATGTTCAAGAAGTTCAAAGAATGCATATGCATT[C/T]GTTAATAATACGCGGGTCGCATAGAAAACATAAAAAAAATTGATTTTTGAAGTAAGAAATTTGATGTATTTTTTTTTCTTTCATAAAAAAAATTAATTTTGTAATATCGAAAAAAAAAATAAGATATAAAAAACCGGTATTTGATATCTAAAAAGATAATTTTTAATAATTTAAAAAACAAAAACAAACAAATT…
308258	JH817223.1	679865	679865	C	G	AAAATTTTATTAGAAAAAAATAACTTTTTTTTTTAAATGGAAATTTTCATTTTTTACCAATTTTTAATAAGTTAAACTTCAAGTTTGAAAACAAAAATTCCCTCCCTCCCTTCTTGGTCTAGAAACCTCCAGGCGGCAATTCCAAACAAACATTTTTTAATGATGACCTTAAAAGTACAATGCTTTCACAATGCATTATT[C/G]TAGTATTCCACCCTGAATAATCAAGATGTAATTTGCATCAGATTTCACGAAACGTACTCTAGCTATTATTAACGATTCTACACTTTATGACACACATAATATTGGAACACCCCATCCCATTTCGGGTCTCCTCCTATACACCGGTCAATTTTGAGTCCGGTGTCCATTAACAGGTCGGCGGCAGATACCAAAAC…
309344	JH817227.1	397545	397545	G	T	ACTCATTTTCTCCTGGCATGGTGAGTCAGTGCCTCTGTGGAATTTTAGTTTGCATATTAAAAAAAAAAAAAACTTTTATTATCTCATACAGGTACATCAATACATGTAGCAAATCATTTTAGTGGACAAGATATATACTGTACAACTAAATCTTTAAGTTTATTGTAATGACTTATTGATGCATGGTCTTCACAGAATCT[G/T]AAGTAAAAATTCATGAAAAAAATGATCAATTTTTATAAGACTCTTCCTAAATGTTGAAAATGAATTACATTGTATCTGGAAAAATTTTCACCATGGCGTACTTTATCATTAAAATTAAAGTTTGTGTTTCTGAATTCAGGTGATTATTTAATGGTGATGTTACCTGGTCATTTTGTCCATCTGCTGAATGTAGG…
312829	JH817248.1	59544	59544	C	A	TTTCGTTGCCGGTACAAAACAGCTTGTTGAAACAGGTTTCTAGGTTCTTTAATCAATATCAGCTAAACTTAAGAGACAGAAGGAAAAAAAAACATATTAGGAATTTAACCCGCAAAAATTCCATATTTTTGTACTTTGGTATGAAATATCGAGTTACATATATGTAATATATCGACACATGTTTAATTATTTATATAAGA[C/A]CAATGCATGTCATTATATAATGCATAGAAAAATCAGTGTAAATTGAGCGGTTTTAAATTGTAGTTTAATAAGTCGTTTATGATTCATATACAATTATGTGATTTCTAATTTGCTACAACAATAAGTCAGTTAAACTTTGTGAAGATTGCATTTCTTAACCTAAATACCTTACCTACAAACAATGTACCTCATGC…
314324	JH817258.1	218354	218354	A	T	TAGACACATGGCCGTATACTTCCATCCTTTTTGTGCATAATAACAATGGCTATGCAAAAGGACTGTTACTTTTTCTGATGATTCCTTGATCCAACAGCTTACTAAAATGTTGTTTCATTTACTCTAATTGATTGGGTGGAATACTTCGATGTGGTACGCGAATGGGTATTTGTCAGTTATTTGATCGAATGTTTTACAAG[A/T]GATGCATGTCCCCAATCAGGATCATTTTGACAATATACAACAGAATCTCCTTTAATAAGGCGTCAAACTGTGTTTTTGTTCTTCGGTGGTGCCCGTTAGATAGAAAGTAGTGGTCCAAGTAAGATAGTAAGTAGTGGTCCCAGAAAGAAAGTCAAGAATAGTCCTATTCAGATAGTCAGTAGTGGTCCCATTAA…
314822	JH817258.1	605550	605550	T	A	TGTTTCGTGTCAGCTCCAGGGTGTGTCCGGAATGATGGAGGTGGAAACTCACCCTGAAGAAGGAGGGGGATAAAACTCGAGGGACCTCGGGTGTGTCAGGAACATCGTAGGAGATGTCGAAAATCTTCACATGCCTCGAAACTGAAAAGGGTACTAAAATAAATATGTCCGACCATGTTGATTCAGAACCTTTTTTTTTT[T/A]AAATCATTATACATTATATGTTTAATGCATAAAAAATTGTCTCTTGTTCAGAGTCTTAAACAAATCAATGACCTGTACATAGAGTAAGAATGCTACATGCCACTCTGTCTGTGACTAAATTGACCTATGGGTTTATGATTTTCGTTATCATTAAAGAAGATGGGTGGATAAGCAAGTGAAATGCCTATACTGGG…
315100	JH817261.1	20041	20041	T	A	TCACACTTCCGGTTAGGTTGCATGCGATGAAGAGCAATGTAAAGATCGCTTTCCGTAAATTCTGGCCCCATTTCTTTGTGTAGCCAGATGTCCATGCTTGGAGAATGACTATATCTCTAAGTCTAATAGAACTCTGAGCACTGTTTGATAATGGCTCTCTATCCTGCGACATATTACCATACGTTTATCTGCTCACACTC[T/A]TGCATCGATATCCCTTAATGCCATTCCGGTAAAATTTGCGGAGATATATGACAATTATTTGCAGATATTTCCTCTTTTCGGGTGCCTTTATTCACCATCAAAATACTTCCTTAACTTATTATGTTCCGTACATCCCCACACGTTATTTACACATACATTTTGGTCACATGCAAGTTTTGTTTGATAACTTATCA…
316878	JH817275.1	78614	78614	A	C	TTGGGAGAGGCGTTTTTAATCAGACGGGGGTCGCTGCGATGAAGGGTGGTCTGCACATTCTTAATGTTGGCTTTGTCTGGGGAAAAGGGTGGGTGTGGGCTACCGTGGGACCAATCAGGCTTATATGGAGAATGGAATGTTTCATTGGAGACATTATGCATCTTGAGATATGGTGGAGTATTGAACTTTGGATCTGATGG[A/C]ATACAAGTTGGAAATGAAGGCAGACTAGGACTTCTGCTTGGATCAAATCTGTCTGGAAAAGTGGGACCTTGCATGAAATTCCAATTGGGATCAGGAAATCTAGGACCCCCATACCCAAGATCATTTCCAAACTGTTGCACAGGGCCCTGAAACCTTGGATCACCAGTCCGCGGTGGGAAATGATAAGGCGACCG…
320433	JH817295.1	52010	52010	G	A	AGTTACCCTGTATTTTTAGCTTTTGTTTCCTATTTCAAATATGAAGAGTAAATAAAAAATGTTCAGTCGAATCACGCTCTTTTATAACTGATAATTTGATAACAACATCTACTATATGAAACACACAATGAATTCATATGCGAATATTAGCATTAGTTTTAACCAGCTCAAATATAGGATACATATGCATAATCGTTTTT[G/A]GTTCATAAATCAGTCGAAAGGTTTAGCACTAAAAAGTTAGACTTATGTACTTATCTTTTTTGATTTTAATAACTATAACTCATTACACTCTTCTTGTACCTGGGTTTGTTTGTGCAGGGTTTAGACAACGCTTATTATGACTCACTGTGACCCTTGATTTTTTCATTGCAGCCGGTCATTTTAACCCAACCGGT…
322096	JH817298.1	424630	424630	C	T	ACAATTGAAAGCGAAATCAGAGTGCATGTATAGACCGGTTTACGGGGTTATGGTTAAGGTTCTGATCTGAATTTGATCATTTAAGATCGTACACACCGTCCAGTTCTGGGTACATAGGTATAAAGCCAGATTTGGAATCCTTTACGGAGTGAAAAATAAGGTCCTATTGCCCGATTCACAAAGCTATTCCTATTCTATAT[C/T]CTATGCATGTATATTTTGCGTACTAAGAATGAAAATCAAGTTACATGCATAGCCGAACATCTCCAGCATGTACAAGATACAGGGGTGGATGGAAGTCAAGTAACGACTTCCGGTTAGGGACTGGGATTTTTACTCACTCAAACCTCCGTTTCATCGGCTCAACGTTACACTGTATTATTTCTAGCTGAACAATA…
322907	JH817308.1	48210	48210	A	T	AGACTTGTCATGTTTATATGAGTTATAATAGGGAGGAAGGTGTCTTTTTTTTCCTAATGTATTATGATGCATCAAATATAATGTAGGTCATGACCCTATTGGATTGTGCTGACCCCATGAAACAGGAAAATACCAAATATCTTGAAAACTGTTGAGATCCCCACCACTAAACCATATATATTCTTGTTTCTAATGTCATT[A/T]TGATGCATCAAATGGTGTAAAGTGCATGACACTCAGGAGTTGTCTTTGAACCACATTCCTCCTTTGAAATAGGAAATGATGATATAGTTTGATAACTTTTGAGATCCCCATCCCTAAACCATATTTATTATTGCTATTTGTGTCATTTCGCATCAGATGGTATGTACAGGTAACTCGAGATAGCTCGAAGTCCA…
324242	JH817310.1	612387	612387	G	A	AGCATTTGTCTAGGTCGTTACGAGAATCCAAAACTACTGCCATGTGGACATACTTTTTGTCGCCAGTGCTTGAACGACCATATCACGCTAACGGTAACTGATCGAGCGGCAGAAGGGTTCAACTGTCCAAACGACCGTTCTCTTGTGAAGCGACCCAAAGTAGGTCTCCATCCCAGGCAATGGGCAGATGCATACCCCAC[G/A]GACACATTTCTCATCAGTCTTGTGAAAGCTGTAGTCTCGCATGAAGAAGGAGGAACACCGCCAGACGGTTCAGATTCTGTTAAAGGATCTTCATCGAACAACGCGCAGACGACAAATACTGAAAACGCGGGAACTGTCAATGGACCTCGTTGTGATAAGCATCCGGATCGGTCGCTTGAGTTTTTCTGTCTTGG…
326336	JH817320.1	108718	108718	A	T	GAGAGAGAGAGAGAGAGACTTACGCCATTCTTTCCTTTTCGGTCGGTGGGTTGTCCGGTCTACTCCCTTCTAACGATCGTGTCCCTCGATTGAGCGTCTCCACTTCTATGTCTCCATCGTCTCCTCTTCTTACATTCCTGACATCAAAACTCGTTAGTCCGCAAGGATGGTTGTTGGGTCCCATCCCTCTACACAGTTTA[A/T]TCCTGAAGAGAAATGCATGATCCATTATTAACAATGTAAGTATTTCTTTTCAATTTTGTACGTGTCAAGTGCAAAGATTTGAAGTTTTGCTTTCTAAAGGCAATCCCAATCAGGATATAATTAAGCGTTTGACAAAGTACAGCAGAAGAATGAAATAGGTTTATCTTGTTTTTATGATAAATAAATTTAAAATT…
3268	JH815698.1	170403	170403	C	A	TGGCCGTCAAAGTCTTCACCATGTTTTGTAACTCATTTTTATTTGGCTCAGGTTCAACCTCCTCATCACTGTCCCCTAAGAAACAAAAATGACATCATCTTTCTGACATGGAGCCTGTGGTGAATGTATGATTTTTGGCTGGGTATTCAATTTATCATTGTTGGTTGGACACATTTGCTGCTAAATGAATCATGCTTCTA[C/A]ACTTCATGCATATACATGTACATGAATAAATATAAAAATTCAGAAATGCACTTCATCAATCTATGCTACATTTCTGAGAAACCAATTTCTTCCAAATGCTTGCACACTAAATATAATACATTTTCGGTACTTTTAAAGCAATATGAGCTGTATTTTTTAGAATTTTATTTTGCTGCAAAAACTTGCTAGTATGA…
327042	JH817326.1	199087	199087	A	C	CACTTCATATTGCCGGAGGCGAGTTTGAAGTTCTCGATTCACCGTCAGGTATTTGGAGGCCTAAAACAGACAAGTTCTATCATTAATGCTTGAATGATTGCAAGCCTGCATCACATAAAGAATTCTTAAGATTAAATCATGTGCATACAGTTGGAGAAAACTTTTTCCCCCTACCAAGAAACATGTTTACTAGTCTTTAT[A/C]ATTCACATGCTTTGATGCATTCAACAAGCAGCACACAAATTCGTACAGTCAGACCACCCAATAGTAGGTTTTCACAGAACGTAAACAACATTATTATGCATAGATATTTTATATACATATGAAATCAAAGATGTTTGATATACAACCTATTTTTTTTAACTAGATGGTAATTTTTTTTTTTTTAAAGTCGTAAA…
330242	JH817335.1	19477	19477	T	C	GACTTCTGTATCACCTGAACAGAAATTTACATCCATGAACAAATTTTAGCCTAACAGCTCCTTTTATTTTGATTGTCAAGAAGCAATCCTCATGAAAGTAGGTAGTAAGTGTTGGATTTTGATCAGACTTGCATTGTATAAGACTTCAAGTCTATTTGATAGTGTAATTTTTTTTGTTATCAGTTTTACACTTCATTTAA[T/C]CATGCATGTAACATCATAACCATATGGAGCAAAAACTCCAATTACTATAATATAATGGATGTTTTGATGTCTCAAATTTATCAGTTCCTAACATTTATCAATTATTATGGGCAGTGGAAAGGGTAAAAAAGACGTTAATGCAAAACAAACAACTAATTTTTAAAGACATGCTAAAATATGAAACAGACCAGCTT…
334944	JH817369.1	260975	260975	A	G	GGAAAAGAGAGTGCCGGGCAGCATGACGCGATATCCCAGTGCTGAGGGGACGACCGACGGAACTTTCATGCTAGGACAGTCCGTCTATTTCATTTCACAGCTTCTCGGTAAAATCCCTTTGATGTTAATGATTTTATTACAGTGAAACTTGTATATTTATTGCTTAAGAGTCTTTTACTCCGTCAAGGTTCATAATAATT[A/G]TATGCTTCAGAATTAGAATGCAATAATGCAATGCATTTTATAGAACTCGATGGCATTATAAACAATCACTTTTATACCCTAACAGGACTAATGACTGTCTAAGGATATTGACTCAATATGCACTATGACAGAATACCTGCCTTTATTAAAATGTTGACATACCTATGCCCACATACAGAAGTGTCAGTCCTTAC…
335848	JH817374.1	140748	140748	G	A	GTTTATTTATGCACTAAAATGAGTAAGAAGATAGACAAATCAGTTTGAAAAAGATGTTTTACAGGTATATTGAACCTATGTAAACAAAAACAGGACACGAGCGTTGTTTATATGATAAAGAGTTATGAGCCCTGTATATTGCTTAAAACTCTACGACTGACTCTCAAAATTCATTTGATCATTAGAGATGCATTTCGACA[G/A]CATTGCAAATAATAAAAACAGAAAAATATAATTTTACCAAAATCGTGACCATATCCCTTTAAAAGAGCAATGAATCACAATGGATTAAGTTAGGAAATGGAGAAAAAATCAATCAGTAGTTGTAAATAAAGGCCAGGGAAAACAGTGAAAGAAACACAGTAAACTTAATACAAACTTGGTTTGTTTGAGCCGGT…
336452	JH817378.1	93052	93052	T	G	GGTATACTGGTCAGGAATCTTAGTCATACCAAATGCTTTATGATACATTCATTATTGTACCGGTAGCCATTTACAGCACAAAATGAAAAGTTAAATAAATCTTTTACCATACACATCAATAACCTCTTTTAATAATTTAAAATTTGATAGCTATTTGATGCTAATTCATGCATTAGAAGTCACATTTTTGTACAAATTTT[T/G]GTATAAAATGATTGATAAAGCTCTATTCACTACATTACAATGCATGGTTCATTAACTTGAGGTTAATGAAGTCATATATTTTGATACACACTGTTGAGAATGATTGATCACACTAAGCTTTGTTCATTATATTTCCAATGAAATAAAAACTGACCTGTACCAGACTTTAATAATGTAAAATCTGTTAAAGTGTT…
337973	JH817380.1	935894	935894	A	T	ACTTGATGTAAAAAATACAAAGGTAGACTACATAAACAAATAGAGAGTCGAATCGTCATAGACTACTAAGCTCACATGGTCACTGACATGGACAGTGATATGCAAAAGACTTCGATGTAGGTCCAAGAGTTTAAAGCGTTTTTGTCAGTTATAAGAGGGCGTTGAAAGAACGCTGGCTCATGAATAGAAAAATGCATAAG[A/T]GTGACAATTGTATCCAGACAGAATCAATTATGACAGGACAAGGTCAAAACAAGGTCAAGGTTTCTTGTCTGGAATACAGTTGACGTTGTCTTTGCAAATACGAAAGTTGCTGAGGAAAGAAAACGAAACCAAAAAGAGACTTCCGGTTGCAATGCGAGTCATTTGATATACCATGAGTTTAGTTTTTTTTTTAA…
341011	JH817391.1	615834	615834	A	G	CTGACCGGATGAATTGCGTAATCTGTGGAAGCCCCAGTTAGCACTTAATTAAATGAAAGAAGCTAGTATAAAGATGAATATATATAGACACTTTTAAGATAAATATTGTGTTTGCATGAAATATGAATATAGACATGTTTAATTTTTTTTTTATCTTGTACTGATATATGTATAGTATGGCTATTAAACTTTGATGCTTT[A/G]GCGAGCAATTTTGACCCTCATGCATGTTGTGAAAATCACACTATTTTAAATTGTTTCAGTTATTAAATGAAAATCATCATTGATATAATAGTATGAATACATATAATTATTCTGGGGAATAAATGTATTGGAGAATAATTTTAGACAGGAATAGCAGATCAATTTGGTTACATCCTGACAGCGCCAAAAGATTA…
341063	JH817391.1	645924	645924	G	A	ATGTAGTTGGCTTTTCAATAATGTGTTGATAAGGAAGAATTAAGTTTTTACTTAATGGAGAGTATTACTATGCTTTTATACACATAACGTACATACATGTATGTAATATTTATCAGGCTATATACCGGTATAATAAGTGTTTCTAAAAATCAGCTGATCATGCATTTATAGGTCACAACAATATATCTATGTACTCAGCA[G/A]TGGTAGAAATTCTTGCTCAAAATACAACTTTTTCATTATCAAGACATGGAACAAAATATTAAAAACATGATGTAAGAATACTAACTCCCAGTCGTCTGCTTTTCATGCGAACCTCCCCTTGCTTCAAGATAATGCACTGTTCCACACCGGAGTAACCATCCAGATCTGTTCCATTCATCTTCACACATCATAAC…
34280	JH815900.1	73354	73354	A	T	GTCGTCGAGTTAACATTATTTAATTCCTTCCCAACAATTCTCAATTGGATACACTTATCTCGAAGGAAACTTTCCTTTTTTCGTCAAATAATCGCCAATAATTTGTTGGCGTGTAGAACAGTTTATCACAATGCGTACTTGATGCATAAATTTGCAAAACGCTTGTGATGTACAAGAGAAAAGTATTGCTGCTCCTTACA[A/T]AATTTGGGGCATGCATGTTCATTGTCGCATCGATAGATAGGAGAAAGAAGGTTCATAAATTGCTAAATACACTTCCCAACAGAAGCTCTCCAGGTGCCATACATTTTTAGAGGTCAATCATGTCAAAATATGTTCTTCCTTAGTAATATTAAAGTTGAGAATTTCGGCTTAATTTGAAGATATTCGATTGTCAT…
34300	JH815900.1	80588	80588	C	T	ATTTCGGCATCTGAAGCTAGCTCTGACAGAAACGTTAATCTCCTTCAGCAACGAAAACTTATGGCTTAGATCCGGCATTCAACGTTGTCAGTTGTATTCTGGTATTTAACACTAAAAGTTTGGTGAAGTCAGAATTGGTAATACCTTGGATACGGTTAACAATGGTCAGTGGCTCCAAAATTTTAACCTGCTTCGAAAAC[C/T]TTAACATCCTTCAGCATCTTTAACTTATGCATTGCAACTGACAGGCTGGAATACTAAATCTAAGTAAAATAAAACAAGTGCACTGTCAATATAAGGCCATATTTTAACCCAACCCCCCTCAAATTCTGCTCCATACTGCTAAAATTCTCTGAGGAAAGTTGAAAAACCGAACTGATTTTGACTTGATAGACTTA…
343053	JH817402.1	711175	711175	T	C	GTCGAACATCATCTTAGAGAATCGGTAAATAACCCATTCCCTCGTTGGAATGCTGCGTTGTTTTGTTTTGATATCAGAAAGAGTAATCACCCCTTATCCCCAGTTTTGCTACACTAAGCAAACAAACTGCGCAGTCTTTTGTCGGTTTGTCAAAATCTGTGTAACATATCAGTCCAAATAATCAAATGCATTTCTTTTCA[T/C]TTTTATTTTACATGTATATAACTTCGTAGTAAGCGAGGCATGAATGCTGTAAGACTCACTATAACATATAATAAACAGTTTACCAAGCAGGGTTAACTGTGTCATATTTTTTGGTCATCAGACATGCGATTAGTGACGAAGACGAGATCTACATATATAACCGGTTTGAAGCGGTTTAGAGGTATGTTGGTTGG…
344688	JH817423.1	73410	73410	A	C	GACAATGGCAATTGCAGGAAGAAGTAAATTAGATTTCGGCCCGGATAATGAAATTCTTATAAACATTATACTGAGTATCTACAAAACAATTCCTGGAATGAAGTCCTACAGATGCTCTTTGAATTGTTATGTCAGATCCATTAACAGGAGATAGTCTAAAGATTTGCGATCGTTAGAAAATGTATCGATGGTGAATTGTT[A/C]TATAAAAACTTATGCATTTTGTGTTGCTGCTCATTTCGATGAACTTTTTTTAACATTTCTATTTTAGTAAAATTGTTTAGTTAAATCGAAGTTTGTAAAATGTTTGGGGATAAAAATGCGACTGAAGATATAAAATACTTCAGCGATTCTAAAACGAAATATTGACAAAACTAAATTGATTTCAAGACTGATAT…
344878	JH817423.1	221566	221566	G	A	AAAAAAAATTCTAATAGCAAATGATACCGGAAATAATTTCTGCGTATTGTATTTATTGCTATGTTAAAGTGTCGATCGCTGGAAATAAGATCATTGTGAAAATAATCTAATGAACTGTATATAATTATGTTTAAATACCGATCAAAGGTTCACAAAGGTATGATAAATTTAATTGATAATTTATGTACATATATATAATC[G/A]TGACAAATAATGCATGCATTTATTGAAAAAAAATGCCTTTAATTTACTCATGTACTTGTTTTTTCTTTCTTCATGTACTTGTTTTTCTTTCGCTTCAAATACAGGCGCCGTTTTCCTGTAAGATTGTCGCGCCAGTGAGATGATTACCATATACCTGGTGGTGCATGGCGGCTTCCTGATCGCCGTTATCATCC…
345781	JH817454.1	47142	47142	A	T	AAGTTACCACATAGTACCAAACAAAGTACTGGTACAGGTACTAAAATGTACTACCAGGAAGTCACTGCCTATATGTAATATCTCTTCTTGGTAGTAGTATTCACAAAAATTTCATCTACATGTATTTTAAATTGAATGGGATTTCATCTTGTTAACTCTATTGAAATTATAAAAAAATAAAAGAACTACATCATGCATTA[A/T]AGTTTTGAAGGAAAAAATAGTACCTTTAGAAGTCCACTTTGGAAGGCATGCTGAAAAAGAAAAAAATACCACTTTATCAAACATAATCTTCTTCATTATTAAACTTGGCAAACTCTTTTAAAGTATAACCGATGTATTATACCTGACAGGCCCCAAGGATCTGGGGGGCGTGGGGTTGTATGTGGTCCAGGTTC…
346493	JH817458.1	221293	221293	C	A	GGTAGAAGCGGGCGACTTCCACATTAGTACCATTTGTCAATCAAAAACTGATGTTAAAACCAACGCTCAATTTTGGGAATCAATCGATTTTACCGACAAGCTACACATTGCTGTCAAACAGCGAGTAAATAAATGATAACATTCGACCCACCAGATGGAAAGAAATGCATTTTTCAAAATCCTATTACCATTTGTTTCTC[C/A]TGTCTGTTCGAATTATTTGTTTTCTATAACGACAGAAATCAATTTGGTTCCTGATCGTATATCAATTCTCATGTAACATGCAAATCCATTAATCCAGGTCCATTAATCCAATACCTTTTCAATTTATTTAACAGCCATTGATAACCTTATGATCCTGGGAATCGATGAAATAGCATCACCAGAAAACCAATGTT…
346509	JH817458.1	236476	236476	A	G	AACGCGCGTTAGTGAGTTATTAACATTTTTCTGTGATGCTGTAAAATCACATTAAAAAGCATTTTATTGTACATACAAGTATTTACATCTACTTGTAAATCATTTAATCAATTGTCAATTAAAAATGAGTAAAAATATGTAATTATCATTATATGGATTAACACGTTACACAGAAGGAACAACCAGTTCTATATATGCAT[A/G]TAGGTGAAGGTTGCCATGGTACCTACGTGGATGTCTAAGGTAAGTCCGTGCAAGTCCGTGAAGTTCAATCAATCGATCAAGAAATAATCCACCCAAATAAGCAGAAACAGTTTGTTTGTCAGTTGGTTAGCATCACGTACACACACGTCTTATTAACATCTCCCAGTCTCTAGTTTTCTGTTTTGTTCAGTTCT…
347344	JH817465.1	134270	134270	A	T	TCGGTGGGTATCCTGCGCATGCGTACAGCGAACACCCTGTCTTGCCATCCATCTGAAGAGATTCCTTGTCTTTTGTTCTCGTCCAACAAGCAACGCAGTGACGATTATCCTTGATTCTTTTTTCATTTATGACAATGCATGAGGAGAAGATAGTTATTTGGTTGATGTAGCAAAAAAGTACTGCAACACCTGTAACGAAT[A/T]GAAAAACAATTACTCAGTACATTGTACTTGTTATTTATCTCTCTGGCAAAAGCGACCAAAATAACCGGCCCAAAAAAGTTATCGGAATATTAATATTCATTACGATAAGTTAAGATTTTATCCTTTGAGGATAATTGTTTTCCTTTTAAAGTTTTTTGACCGCGGTGTTTATATTAAAAGAGTTGTCATTGATT…
355483	JH817490.1	39264	39264	A	G	CCATATAACCATAAAGAGCTAATTATTAATCATAAATTCATAATGTTATTTTTTTGAAGAGAGGCTTAACTTGTTTAAACACCGGTTTACAATGTTAAAAAATAAAATAGCATATTTACAGTCAACATTTAAGTCCTATGATACTTTGGGTTCGTTTGATATCAGTCTTTTAGCTGCTAAAATATTGTTAGATGGGCTGC[A/G]AGATCGCATCAGGGGTCGTATGCATAAAAATTGTGTGCTTAAGCATATTCTTAAGTACATAATTTGTACTTAGCAGATTGAAATTTGACAATTTAGCATATTGTTTAGTATGTTGCATAAAATGTCTCAACTCTTAAGCATATTCTTATATCTAAGCATGGGTCTTGCCTGTCTTAAGTATTTAAGCATGTTGC…
355586	JH817490.1	113828	113828	C	A	GGACTGTGACCGCGTGTCCTGGTACCTAGTCGGCGATTACTTATACTGAGGGTGAACCTGGTCACCGGTAAATGTCTGCAATCAATGCCCAGCAGTCTGTGTTATTACTCCAAGAAAGAACTTAAACAATTTTGTTACAATGTCCCTGGCTGAGTTAAAATCAATAATTTGGTGATAACCAAATATGCAATGCATGTACA[C/A]AATACAATAATGAAAAATCTGAAGAAATTTATATTTTGACTTCAAATTCCAGAATAAATCGACCATAGCAGAATCACTTTTTCTGGGTATCTTTGGGTGGGGGTGGGGTTTGGGTTCGTTTGGTAAGTGTACTGCACTGAGAGACACAAATCCATTAGCACGCAGTAGCGGATCCAGGATTTGTTAAGAGGGGG…
355638	JH817490.1	153304	153304	G	T	CACTGGTAAGGCCCTATGCCTAGGTTCTCGATAGCAGGCGCAGGTCCCCCATTCAATCCGGCACCTCCACGCGCGAGTTGCTGCACAATCTGATCTAGAGTCAACCTCCCAACCAAATCATCAACCCTCTCGGACCACGACAAGGAAACATTTTGGAATGGAAAATTAGAGCTGGCCAACGGTGTCAACGCGAATAAATA[G/T]ATGCATACGACACACACTTTATCTGTTAACATGTTCGTAACAGGTACATGTATGATCTGAAAACAATAAATAGATTACAATAGCAACAAAGTTATGTTGAAAAGGTGAAATTTAGGAAAAAGCCGCACGTGACAACAGGATGTCGGTTTTAGACAGTAAACGTAAAATTTAACGGAATGAATGCTTTTCGCCGG…
355648	JH817490.1	169133	169133	C	T	TGTGCCTGGAGATGCCAGCAGCCTACGACCCCACACTGTTTGTGTCCTCTGCCTTGGCTCAGTCAAAGGTCAGTCTTAAAGGTTAAAGTTCATAAACTAAAAGTTTATATGTATCACTGAACTTAAAAATTATTCAGTTATATGTAGTTGGGTATATTAGTAGTGAATACTGAATTGAGTATAGTCCACTAATGCATTTT[C/T]CGTAGGTGGTAATGTTAACATTAGGGTTCATATCTCCGGCCCTTATTTTCATTCGGCAATGAGGGACCTCTTGAACAAAAGATCAACTATTCTCTCCTGTTAAAATTTTGTGATGTGAAGTTAGATTCCTCTTCCGGCAGGTGCATCTGTTTTGAAAAACTCTGAAAATGAAAGTAAAAGTAGGGAATTTCACA…
355700	JH817490.1	214120	214120	C	T	AAAGACCTGACATTAGTTTTAAGTTCTTAGGGTCCTGTTCTATTAGTTCCACACACCACCGTGAGCCTTGCTCTACCCCCACTGAATCAACTTGTCTCCTCCGTCCTTTGTCTGAGGCCCACAAACCACAATAAACCTTGCTCAACACCACTCTGACCCTAGCTCTAACATCACGCTCGTTAAGGTAATGAATGCATGTC[C/T]AATAACCACAGGAGTCATCCATTTTATAAAATAATTAGTGTCTTTTCAAGAACTTACAAAATCTTTTTAGTTGTTTGCTAAATTTCAATTTCAAAATCAATGCTTTAAACTTACTCGTCTAAAAAATAAAATGTGTTAAATTATCAACAACAACCCACCACCGGTAAAGAAATTCGGCTCGATCCTGGAATCTT…
356321	JH817492.1	134416	134416	T	C	ATCTCTTTCAAATACAAAGACCCTTGTTTTTGTTTTCATTCTTTCTCTAGGGTACATCTTATAAAATTTTCATCACAATAGTGAGGCATAAAACCAGGAAAATTATTTTGTTCTAATTAATGTCATATACACAACATTTGGGAGTTATCAATAAATGCATTTTTGATTGATTTTTTTTCTTTCTCCGCAAGTATTTACAT[T/C]GGATGAACTTCATGGCTTTCCAATATTCTTCAGTATGGCGCGGGGCCTTGACCATATCCAGGGGATGGATAATTAGCGACTTGCACTTGTGGCTGTCCCGGATGAATCACTGTTCCCGGCTGCGCATTTTCTATAAAAGATTTAAAAAAAAGAATACTTGTTTTTCATACACACCCAGTAATGCAATGTAGCAA…
356980	JH817498.1	201231	201231	A	C	ATTCAAAGTATTGAAAATTAAAGACCATGCCTTTTTGCAAAGGGATATACCGGTAATTAGGAATTATTGAAAAAATTTGAGAAATTGGGAAGTTGCATTTTTACATATGAATACTGTAAACGTATTCCCGTACATTTGGCTGTGTATTCTATTTAGCGCTTTTGGCGGAATACGGCTTCCGCTAAATCAAGTACATCGTT[A/C]AATGCTATGCATATATGTATTAGAATAGACACATTCAGAAATCCGCCAATTCAATCTAAGCCAACTTGTTTAAATACTAATTTCCGCCAAATATTGTACACGCCAAATATAATACGTTTACAGTATATAGAGAAAATCTTTAAAAATCTTCTTCTCAAAACCACTAGGCCAGGAAAGCTTAAACTTATATGGAA…
357890	JH817502.1	333737	333737	C	G	TATATTTCTCACAGTTCTGGTGAATCAGGTCGACGTCGTGTAGGAACTGTTCCCGCGTCTGATACTTGTGACTTTGTACATTCTGTAAAGGATACATCATTTTGTTGAGACTGACAAACACATCTTATCTTATCAAATTCTATACAATGTACAAGGAAGTTTGCTTCAAACATTGATTTGCCTTATACTGTGGAATCATC[C/G]TGTGTGTGGTTTGATGTTTTTGTGGATTCTGTGGTTAAGAATTATGCATGAATTTACATCCTGGTAAATTTGATACATGTATACCATTTTCATGAACACACAAAAGGGATATTATTTTTTTCAACAAAAAAGTATAAAATCATATCCCCATATAGCAATTATGTTAATACACCCATAAACACAGTTTCCTATGA…
358997	JH817503.1	586493	586493	C	A	TACACTCCCCGTGCCCTGTGCAGGGCAAGTCCATGGTCAAACACTCATTGATGTCTGCAAGTTAAAAATACTCAATGATCAAACACTTATTATTGTCCGAGGCTGTAATACATGACACCAACATTACAGATATAAAAATTACGATTATGCTATACGCAGTAATTACATGATTTTACTTACATATGATAAAATATGAAAGT[C/A]TATATGCATACCAGTTCTTTCACATTTTCTACGGTTCATATGAAAATGTGAAGTTGATGTATTCATGAATGTTTGTCAAAATGTGATTGATTTTCTTATAAGATCAGTCACAAACAATGACATAATGTAAACTATTTGGTCTGTATTACACTGAAACTATAGCTGCATAAGTACGTACTAATATCACAGTTCTG…
359672	JH817508.1	107334	107334	G	A	TTATACAAGTTCCGGGGGAGTCTACAGCGCTGGAGATATATACCGGAACCTTAAGTATTGTGCTTTTGGTTGCTGCGGGCCCGCTCTGAATCGCTACTGCTGCCCAATGGTTGGTCCAATAGTCGGCATCTGTCTTGGAGCCATAGCCTTCATCGTCATACTGATCATCATCATTGTCTGCTGCAGGAAATATTCGGAAA[G/A]GCAGATCAGACGGCGCGCACAGATGAAAATGCATATAGGTAAAACTTATAACATAAAAAGACAATCCATATTATAAGTATCTTTCCAAAAAGTCCAAAAAAAGAAACATAAAAAATTATATGAATTTCAATAATATATTGCAGATTTTCATGTTTAAAAAAATATGAGTTAAAAGGACATGAGCAGGTATAGTA…
360114	JH817517.1	112798	112798	G	A	ACGATTTGGTCCTCAAGTTCACAATGATGTAAATGGCTTTTAATATAATACAATATATGTATCATTATTCTTTGACTTCGTATGTCTTTTCTTCCAGATTTGCAGACAGTCAGGTTGGAGCAACCGTCATCAAGTAATTTAATAATATTTTCAATGGATGTTATGAAGATAATGCATAATAATTACCCTGACTTTATAAG[G/A]TGCAGATACACACAATGCAGTATTGTATATCAAGCTTTTGATTGTTTTCCAGAGAACAAGATATTTGGGTGGAGTTTATCAACAATGTGGTGATTGGGTACTCCGACAATCTCGGGAAACCAAACACCGGCTACACTCGCTCCTACCCGTCCACCCCGTAAGTCAAATGTCCGATTGGAATTTTGGATTGTGTG…
362519	JH817528.1	405023	405023	T	A	AAAAGTAGGAGGCCAAAAGTAGTGTCTACAACATACAATAAAACATCTGTTTGGTTAAGAAATTATATTTAGGATTATCACCAACTTACCAATTTAGAATGCATCATCTGGTACGCATATTTTCATAATTGTTGCCACATTGCTATATTTTCATATGATCCTAATTTTAATGCATGGAAAACCATAGGACAAGTTCAAAT[T/A]AGTATGCAATGTGCTGTAATATTTCTTTAAATGTTTTTAATTCTATTATTTTTTTGGTGAGGGGGTGTTTAAGTGCAATAAAAGTGTGAGTTGCAATATGTCATTCTTTCAACAAAAAAACCCCAAAAAACAAGAAGCACATATTAATCTTGCGCAGCGCAGCACTTAATACTATCAATACTTTGATTCATCAT…
364228	JH817539.1	205287	205287	A	T	CGAAATATGTTGGGTCCGATTGTAAAGTGACCGGGTGCCACATGGTTGCTGAAAATAGCTTTCTTTTATGGATAATTTTATATTCTTACCATAATTTCTATTGTTACATTCTTGAAAACGAAGACAATAAATCCCGAATTTTATAATCTGTGCGCTGTTATTCATTTTCTAATCTTTTGTACGCATGCCTTTGATTTCTA[A/T]ATGCAGAGTTTATTGATGTTGGGAAAAAGCAGCGAGCTCTTGATGCATTGTATGACGTGATCAAGAGCAAAAAACATCGAACATGGCAGAAGATTCACGAACCAATAATGGAAAAATATCTGCAGCTCTGTGTGGAGCTGCGGAAAAGTCACATTGCAAAAGAGGGCTTGTACCAGTACAAAAACATCTGTCAG…
366155	JH817540.1	719608	719608	C	T	GTTAAGACTTAAGTTCATTATGCAATATCAAGTCACAGATGGCTGACAATTTTTGCAAGACTTCCCCCTGACTTTGCTATCGGTTTGAAATAATTAACCCACAATTCTTACCTGGCTAACGAACTCACCATTGGTAATTTAATCCGCAGACTACAGTTTTGAATATTTAGATTCAAAAATAGCGTTTGGATCATAGACCC[C/T]CTTTCCACGATTATTAGAAATGCATAACTAATTGAATATATCTTTCTTAAATATTCAGCGTGTCTTAGTTTCAAGGATATCGCTACATTAAGAGAAAATTTATCACACAGTTGTACGTGTACGTAACAAAACCAGAATGATATCAGATGAAAAATCTTATATATGTAAGACATTTATTAGAAAAATATGGATTA…
366276	JH817540.1	761808	761808	C	T	GTCACATACATTTCACAAATTGTGACAAATGAGCCCGGGAACGCCAAGTTTGACATCCTTGTTCAATGGTTTAAAATATCAGCAAATTAGTTCTAGCATTTACTCACAATGCTTCGAACTCGATCCAATTAAAGCCATTCAAATAAGGTGCAGAAATAATGATTGCATAACAGATGCTACATCTCTATGTGTTTGTCCTC[C/T]AGTTTTAATTAATTGGTACCAAAAATGCATGTACAGCATTCGTGAATAAAAGATATCAAGCAAAACGCCAGTGTTGTCGCAATCATATAGAATAATTCGTATATAGGACAATGGACCCAATAATCACAACTCAAGTAAAACGCATGCCATTAGATAAGGAGAATCAATTTAATGCGACTCTGTTCTAATTACAA…
366938	JH817541.1	150036	150036	A	G	TTGGCATGAGCTTACTGCTTTATCTCCAAATTTGCATCCTTATCTGAAAAACAATTTTCATATTTTCTTGTTTAATTGTTCATTGATAAAGCATTGTGCTTAAGCATGAAATTCTTGTTATTATTCAAACCTCAATGAAAATCAGCAATGCATATGTTTACAATTTATCAATTAACTTCTTGAATGGGTTCTTTTAATGA[A/G]AAGTATCATTTGAAGGAATTTCATGCATGTTTTAAAAGATTGTCATATCAAATTCAAGCTAATGCTTTAACTCTGATAAGTGGAGCAGGGGTCAGTTTATTAAGTTTTGTTACTTTGTTAACTAAATATTTGACACTGTGTTATGCTAGCATTATCATTTATGTTCTAAATATTGTGTGTAACATATTGTCAAA…
36818	JH815911.1	28108	28108	C	A	CAAACAAAAAACGAAAAAACACGAACAGCATCAAAGTGAAAACTTCTGCTACACCAAATAGATATACAGAGGGCCATGTTTTGTCTAATCAATTGTTTTTACTTTTGTTTGCTATTTTGTTTTCGAATAAATTTAGCGATGAGTGGGTTATTTTTTTAATAACCTGTTTTAAAATCAAGACTATGCATTTTGTGCACATA[C/A]ACAATGCGCGTAAACTTCCATTAAGTACTTTACAAAGCATTGATACATCGAAGGGGATTGCTTATAAACAATTGTTTCGAAATTTAATGCCATTTTGATTTTTTAGCTACACAAACATGGTTATGTTAATAGCATTATACAATATTTAGACTTTTACTGACGCTTTGAATAATGACACATCAAAAAGCCCGGCT…
368187	JH817548.1	581612	581612	C	A	ACCAAAGGACCCTGTCAACAAGTACATGCGTATAAGCTAAAAACATGAAATTGAGATTTTTCGATATCTAATGGAAATATGCCCAGGAGACTGCGAAGCTAAAAAATAGACGAGATTGAAATTTAACGTTTTTATAATATTAGAGAATTAAATCCAAAGTGTACAAAAACTGGGGTTTTTTTTTCTTTAAATGCATCGTA[C/A]AACGTATATGGGAAAGTCTCATTGACGAGATAATCACTCGAGAGTTGAAATCAAAGTACTGAGAGAGAGAGAAGTAAATGGTACCTTTTTAAAAAAAGCTAGAATACATATATGTGTATTTGCCACCGGTACAGAAGATTGTGTAGCGATCGCAATGGTTGAAAAGGTAGATGTTACAGGAGCGAATTCACCGA…
369983	JH817550.1	269520	269520	G	A	CCACCAAAATATCCTTACACTTTTATCCACTCTAATAAAAAATCAAGAAAGTTTATCACTAGACCTCCAGTGATCATTGCTTTGCTTTGAAACCAAGAGTTTGATTTTACATGGATATTTTAAAATTCCTTACTTTTAATTAAGAACCAAGAGTATGTACTTATAAAAATACCAGTCATTTACTGTATCCACACATGCTT[G/A]ACAATCTTAGTATTTCACAATGTACATTTGCCTCAGGTGCCAAGCAGCTACCTCCCACCACACAGCTGGCCCCTGGTCAATCCCCTCAGGGACAGGACAAGCAGAGACAGAGGGCCCCCGACCACCAGGAGGCAGGCCAGAGAAACCACCCTTCCCAGCCACCCCAGGGACACCGTAGGAACCCGGTGCAGGAT…
370039	JH817550.1	306850	306850	T	C	AAAAAAAACTGAATCAGAATAAGTGAATGTAAAAAAAAAAACGGCGAAGAACTCAACCGGTATTATTTATCAACGGTTTATTTACAAAAGTTTTCACACATACATGTATTCTAAATTGAAGTAAGGTTGAATAAATACAGTATATCAAAAACATTTATTTTATATCTTTCTATTTTTACCTAAATGGCAGCTGCAAAATT[T/C]TTCATGCATTTAGTATTTGGACAGAATTTGATCCAGAAAAAGATCATGTAAAGTCGTACTGATATACATTTTTCTGTGTTAATGAGAGTTACTTCCCTTTGTCACAATTATTTAGAAGGCTGATAAATTATCTCGATGTTTATCGTTTTTTCGTGCAGAGAATAAATACAAGAAATTTTGAGAAGTAAATCTAC…
372919	JH817566.1	412644	412644	T	C	ACGATAAAGTCCGGGTTTCATAAATAATTCAGAAATTCAGAAGAATGGTGTGCCAATTTGATTTTTTTTCCTTTGCAATGTACAATTCGTTTGGGTTAAATCTTGAATTATAATTGCGAGAGATGTGATTGCTAGATTACAGAAGACGAATCCATCATAACCGATCGCAGACACGCAATGGACACGTGTGTTTAGACACA[T/C]CAAATGCATGCACTATGTCTGAGAAGAGTTTGAAACGAAACTTGATTCACACTAGTGTCTATAGTTTATAAAACTTTATACCAGTTTTCAGTTTTATGAACCTTTTTAACACCTTTTGCATAGGGTTTCACGTGAACATCTACTATTTCACACCATATTAAAATTAATTTTGCATTTGAAAATAATAATTACTA…
372980	JH817566.1	464532	464532	T	A	CGGAAGTACAAACTGTTTATATTCATGTATACCAAATTAGGTATGCGTACCTGTTTAACAGCACTGATTCGTTAAGCACCAATTAGCGAATAAGGTCATCCCCTTTAGAGTACCCATGTTCATTGAGTTTCCTGCTTAATTTACTTTTAAATACTAATTACGTAGACCAAGAGGGAATTGATCCTATGCGAAGACAGGCT[T/A]TATGCATATATTCATTGTCTCTAAAACCTCCTTTTAATTTGGAGTTTCATTGGATTTCCATGGTTAGCTACAAAGTAAAACCTAATCTAATATTTTTAAAATATACATAAACTCCCATAAATTTTTGATAACACAATTTCCAAAATAGAAATATTTGTCAAAAAAATGACTCCTGACGGTATTCCTAAATATTT…
374421	JH817575.1	7515	7515	A	G	GCAGCTAGCTCAGTGGGTAGAGCACCTGACTTGTGATTCAAGGAACCTGGGTTTGAATCCCGGTCTTGTCTGTCAGCATTTCTACCATCCCATTACATTTAAGAATTGGACAGGCATAGTCTACATCAACCCATTACATTTGCATTACTCTGACATGAAAATAAACAGTTCTTTTGTAGATAACCGATTGAGGAAAAATT[A/G]AGATATATGCATAAATATATTAGAAATAATTTATTATCTACAGAGAGCAAAACCGGGGCTCTAGACTAATGCTTATATCAAGGACACTTCTATTGGGCAAATTTTTATACTGGTACGTATTATGACAGGCATTTAGCTCTGTTTCACCCTAGTTATAAAGAAATTCATAAAGTAAACATTGCTTAGTATTGTTT…
375054	JH817581.1	46419	46419	T	G	GGACAGTGCTGTCAAATGTCTGGAGGTTTTGTCTACGTCAAAACCGGAGCACTGGAAATCCATTCTGGAAGCAGGTGAAAACATACTTATATGAATTTAATTTTAAGGTTTAATCTGTGTCACTCTGTATTCTAGAAAATAAATATATGTCATCTTCATAGAAAGATCTATTCTAAAAGCAGATTAATCATACTAAGTCT[T/G]GGATGCATGAATGTAATTTAAGGTTTAATCTGTTTCGCTTTCTGTTTTTGAAAACGATTCCAAATGTCATCCCCATAGAAAGATCCATACCTTGTATATAAGTAAATATAATTTAAGGTTTAATCCATGTCTTTATTTGTTGGACTGTAGGGGGTATCCCAGCCTTGGTGACCTTGCTGAGTTCAGACAATGAA…
375205	JH817581.1	150838	150838	C	A	CTTTCTCTTTTTTTCTCTCTCTTTATTTTATCTTTCTCTCTCTTTCTTCTATGTATACATACATTGTTTTTCTGGTTCAAAAGCTCGTCCTGCCGGGCCTTGATTTGTTCGGGAGACAGTGTGGTCATAGCCTGTGTCGTGGTGACCACGCCCCCCGCTGACGAGTCCATCATGTTAGCCAGCATCGTGCCTTCCTCTTC[C/A]GCCAGTTCAGCTGTCAGTCCAGCAGCATGCATAGTATTGCCTACGAAGAAGAAAAATATGTATGAAATGTTACGTACAAATTAAGAACTAACAAGTTTGCAATTGTAATATTTTTTGAAACGTTCACGTTTATTTTATTCATCTTCTTTCTCTGTCCTCTCGCCAATAGAACCAATAGTTACAGAATGTTTATA…
375487	JH817581.1	333190	333190	A	G	CAGTGTCCCGCCCATGGCGCTAATTACCATAAAGCCGGTACACGTGTTGCGCCATTGACCGTTAGCAAACAGTCAGTACTTAATAAGTGCTCCATTTTTTATACAAGGTGGGGTAACCAGAAAACAAGAGATCTGTCACATTTTGTTACACGTTACTTTAAGAAAACTTGCCTAGAGAAAATTAAGGGCCTTGAATGCAT[A/G]ATATATGATTTGGTTTGGTTAGCATTTAATTTCATCTAAATTCTAACTTATGGTCGATTTTCTCTCGTTTTACAAGATGAATTATTTTTACTTTTTCTCTGTTAATCTACATAATAATTCCATGGAATATTTACCTGATGTCTGGGGCGTCCGACAATGGAGGGGAACACAGCTCTGGGAGCATCGTCTCCGGC…
37573	JH815916.1	409228	409228	A	T	AATATATCATAAAGTCATTTTGTCAATCACATTACATAACCTCCCCAGCTGATACCCGGCCCTGTGGTCATGAAACACAGTGAGGGACAGGATTGATTTATTTGTCAAAGTTATCTGTCGTGTGTAAAAAAAAAAAGAAAAAAAAAAATCCCAAACCCCCAAAAAACAAATCTACAGCCCCATACATCCATGCATAAGAA[A/T]TGTTTAGTGTAAAACTATTGATTACTGATGAAAGTATAGATCTATGTGAAATGGTGTACAGTATGTGATTTTACTGGAAAGGTTTCAGTTTTAATTTTATGTTTATGTAAAATGTATGTCCAGATCCTATGAATTTGCAGTAGTTAAATCAGATTGAAAAAATTCATTTATTAAAACTGCAAACTATGAAGAAA…
375842	JH817581.1	609091	609091	T	C	TTAAGTTGAGGAAAAAGGTAGTGACCTTGACCTGACCTTTACGCGAAAACAAAAAGGTCAAATTTGATTAAACTGATAGAATCATTTGGTAAAATGATCAGTTTGACTATGTCAAAATTTCATTAATATCAAATTATAAGAAGTATGTTTGATAACGAGAAGACTCATTCGTTATGACATGCATAACATTGATAGAAATA[T/C]GTGTATACGTGTACACTTTTTAAAATGGCATATCGTCTTTTGCCCAATGATTAGAGATCAAACAGGAGAAAAATAGAAACGAGGAGAAAACAATCCTGTTAACAGTATACATGTATATAATTGCATGATTACATTTTAGAATTAAAGCACTATACTTGCCACCGGTTAGGAATTAAACTGTTGATGCAAACATG…
377709	JH817585.1	10917	10917	A	C	AAAAAAAATTCCACGCATCCCACCCCCCCCCTTCTCATCTGGATATTCTTGGATCCGCCCTTCGAAACATGGTAAAAGCGAGAAGCACTCCGAGTGTGCAGAAAAACGAAACTACCGGATGTTTACGTCGAAAACATAATGAAAGAAAAGCCATGGCGCAAAGAGAAGCCCTGCGAAAACGCATTGTGGAGCATTTACGG[A/C]ATTCTAACGACGGAACAAGTAGCTTAAAGGAAATAGTTCAGAATCTTGGAGCAGATAAAAAATGCATTAATCAAATTCTTTATTCACTTAAAAGAGCAAACGCCATATCACAAGTTTCTAATGTTCCTCCTGTTTGGAAGTTGAGGGATTATGGATTGGCAATAAGAGCGCCAGTATGGTCGCAAAACAGCAAG…
378184	JH817588.1	218000	218000	G	A	ATTCAAAAAGTTTCTTGTTTACCCAGACCTGTTTTGATTCAGAGTTACAAACAAGCTAAAAATTGTTTTCTCAAATCTGAGAGGGTAACGAGAAAACATTCACATTTATAGTTTCGAATATTTGTTCAGCACAAAAACTTTGAACTGTCAACCAAAGAGCTCTTATTTAATTCCTGCGACAATAATGCATACAAGGACTT[G/A]AGGAACATATTTTAGTTTTTTTGTTTTCTTTTCTTACTGAGAGTGCCGTTGGTATTTCGGTGTTTGTCCACCTCCCCACGCAGGGCTCGTAGCTTTTTGAGCTTCATTTCCTGCGATTCGACTCGATCTCTCAGCTTTTTGAGCCGGTCGCCTTCCGCGACGATGTGTTGCTGTCGCTGGTCCTGCTGCTTCAG…
379858	JH817604.1	83733	83733	G	C	CAAAAACATCCGGATTTTACACGTGCAGAGTTTTATGAATTTTTTAGCAGGTAATATAGCTCTATAAAAAGCTGGCGAATGTACCATGAAAATACCATAAAACGATGCCTAAGGACTTGCTCCTGAAAATGCACAGAAATTAAATGGCTGATTTATTTGCATTCTGCTGTTAGGGGGAGCCTAAAATGCATGGGTGTACT[G/C]CATTTAGAGGCATCCTTTTGTCTATTTTCCTCTTGTTTTGAGTGCCAAAAAAATTCTAGCATTAAGTTAGATGTTATTATTTTTAAATACCAGTATTTTAAAAATTCACAATTTTATTTTTCTATTGATACATAGATATATATAAAACATGTTTTTACAATTTAATTTTTATACCGGTCAGTTTTGCTCACCCC…
38028	JH815916.1	645647	645647	G	A	CTTTCTCCATTTACCGGAAGAATTTGCATTTAAATTTCCGCCCAATATATAAATTGATAAATATTTGGAATAACACTTTGACAATAGTATTTGAATAATGTATTAACTAGAACTTAAGAAGATTTTGTTCAGGTCATCAAGTGGCCCCGAAACCCAAAACCACAGGTATTTCGTTATTAGAAACACAAAGGGTATCTATC[G/A]CAGAATGCATTGATGACAGAGCTAATAAACAAACAATGGCATTGCGGAAATAAATTTTGTAAACTCGGTAGCTATAGCCACATGATACACAAATAGTAACCATAAGGAAATTACCTTCCATCTGGTGACATCACGATTCTGGAAGTATCGTTAAACAGAACACCTATGACGTCATTGGAGAGCTGGAATCCAAA…
38036	JH815916.1	652050	652050	A	T	CGTGTATCTACCGAAAGGCATGTTACCAACAATTGCATGGGGAAAAAAAGACTACATTTGATGGGCATCAAAGAAACCCTGTGTGACTGTATTATGTCTAACAGCCATTAATTATTCAGAGTATTGGGTCTAACGTTCGTGTGCGACTTGTACAGAACAGGTATAGAAGTAGCCATAAAATCAACCTGATAAAAGTCAAA[A/T]TGTAAATAAATGACCACTGGACATGCATGTGTGTATCAATAAAATATGAAGAAGGGGGGTTAGTGTGGCCAAAACAAACTGGCATTACTTTATTGTAAATGAATTGTAAATTTAAAACCATCTTCTCCCATTGTCTTTTTTGTTGAAGATTTTTATGGTGCCTTGCAAATCATCTGCAAACTTTGGCGAGGAAC…
381232	JH817610.1	88788	88788	A	G	AAATCGTATAATAAACCATACGGAAATAAAAATCGTAAGAAAGACCAAACTCTCTACAGTAAACACATGTACATAAATATTTATATATATACTATTCAGGCATGCCAGTTCTCTGTAAGGTACAGTGTACTTAGACCCGACATGCAGGAGCGAGGGGACATTAACGTTGCCTCTTTTTAGTGGGAGGAGTACATGCATGA[A/G]AATAATGCAATAAATGTTAAGACCAGTCTTTTAACATCAGATAATGCAGTAGTTTCCCTCTTTGTCAACACGAGTCGTTCATCAGAGATTAGAATGACCGAACTATTGTAATTCCAGTACCTGGTATAGTATATATAGGTATGTATGTCGTTGAATTACGATAGGTTCGACGCAACATTACAGATGGCCCCGGG…
382211	JH817625.1	114063	114063	C	T	GCAAACACAACTCATTTACATCTTTATCTCTCTTTAAGACGATGTTTTATAAGAGTGAGTTAATCTTTGGCTTACTGACATTCTTTAGAAAAGAATCAATAGAATCAAAATCCTCAGAAATGAAACTGTTAATGAAGAGATGACAATTCAACTGCTGGACGATGAGCGCTAAAATACACGGAAGATAAAGTTCCTATATA[C/T]AAGAAAAATGCATATGAATGTTACTGTTGTGATAAATACATTTTTAATGAATATATAGGTATGCATAAATGTTACCATTTCTTATAAAGACATATTATATATAATAATGTATTATCGTGCTTAGAAAGTTGCAAACCGCAGATCCACGAAAACCGTGGAACCAACATTTGCCCAAAGAGCATCGTATTTTGTAC…
382579	JH817628.1	26251	26251	C	T	GAAAAAAGGGTTTGACGGTTCAATATCGAATATTTACATTCACTAAGTATTTTGATAACTATTTTTTATGTTTACAGATTTTAATTCATGTAGAAATTATAAAGACTGATATATGCACAATCAAGTAAAACGACCTATTTGCGTATGAAGTCTGCTTCTTTTAACTTTAAAAACCTGTTTTCAAATGCATTGTTCAGCTA[C/T]TATTTCTCTCATTTTCATTTCGATCATTGGATTTTTTATTGTAATTTGGGTGTTGTTTTAGCGTGGATTATTACTTGACAGATCTAAACTTTAGTTAAATTGATTGCACAAACTCCATTGACTTGTACGAGATAACCTTAGATTTCCCAGTAGATATAGTTACCATTGTAGTGTATAGAATAAATATAATGAAA…
382890	JH817628.1	220309	220309	C	T	CATCTCATGAACTCGTTTCTGAGATGAAGCCGGTAATCTAGATGATCCGAAGGGGTACAGATGATGGCATTGACCAGCTGCATACAGCCGACCTGGAGAGGAAGATTTATCCCCATACCCAGACCAGTGATGATCATGTCAAAACGATCCATGTCCTTCATCTCCGCACTGACGGTCAGACCCTCCAATACCTTCTGATG[C/T]CTAGAAATTGAAAATGCATAATATACCAAATGATACAGTTAAGTGAACATTTTTTTTTCATGGTGTTCCATGTAATGTATAATGATGGTAAATATAACAGAAGAAAGTATTTGTGTAAATATCTATCCCAATTCAAAAACTGTCACTAGATGAAAAGGAAAGAAAATATGTTCTGAATAACAGTTTTATACAGA…
383339	JH817628.1	530144	530144	A	G	CGTGGCACAGGATGAATAACCATCTTCAAATTTTCCTTAAAGGTGGCATACAAATGCTTAACTAAAAACTAAAAAGAGTAGATGGTAGAGAATCCGTTTGATGTGTGTCTGCCAGATAAAAATGCATTTGTATGAAATGTTTCTGTGTATTAACGGATATGTAGAATGGGCTTCATATGTGGGTATGCATCTATATAGAT[A/G]TTGAGTATACACTCTAATTTTATCAAATCCGTTAGATACGTCAAATCTCTATGTAAATTATCAATGCTAGAAGATATATTGTTTTCTTTTTTTTCTGACAAACAAAAATGCATGTACAGTGTCCACTGAATATTTTTATTTCCTGTCATCATGACATATAGTAAATCTGTTTTCTACATTTGCAACAATGTGTG…
383999	JH817634.1	20260	20260	G	T	GATCACCGGTACAAATATGCTCAGTATGAAATACCCGGGTTGCCGTTTCAGTTTGATAGAGTATTTCAAAGCCGCATAAGTGCTACGATGATTTGTGTAGTATACCACCGAAGCTTCGGAACCGAGCACTTCCCACATTCCGTTTTCCGAGTAAAACTTCATACCCACGTCGCTATGCATCTGCTGAAAATCAACAGCGT[G/T]GCTTTCGTAAATCCATGGCATGAACTCAATGTCACAGGTCTGTTGGTCAAATGGAAAGTGAGTAACGTCAAAATTACACACAGTTTCCAGGTAATCGTCGATGGTCAGAATGACTTCGCCAGTTTCCCGGACGACGGCCATATTTTCGTCGATTCCGAATTTCGTTCGCTTCTTCACTGGATGTCTTACCATGA…
384584	JH817637.1	366667	366667	A	G	ATTACAAAGGCGGCACGTGGCCACTCGGTCCGGCATCTGCTGAGAATGAGTGGGGTCTCAGTGTCGCCCAAACACTTGCAAAACACAACCCCGCGGTTAGTGAGGGCTACTCCGTGTCCGACCACGGAATCTGGACCACGATTTAATTATAGCGACTGGTCTATCAGAATTATAATGGCTGTAATTATATTTACAGGACC[A/G]TACAGCTCAGGTATCAGGTCTGTTGGATGCATAATGCACATTAAGGAAAATCGGGAGGCCCAAAAGTATGAATGCAGGTGTAATTTTTCAGTTGGTCTGATTTGTGTGAAATCTAATAGATCTAAAAATAAGGTGTATATGAGTATTTACTCACAGCCAGCTGGGGATTACATATCTCTGTAAAGATGAAAGTA…
38695	JH815921.1	149996	149996	T	A	TGGTCAGAGAGTGTTACATGCGTTCAAGATGTATTCACATTAATCCCTGCGGCAGAAATCCGGGCATTGAGGGAAGAATCTCCATCAAATTTAGCAACACTTTGCTACAAAGCTGTGGAGAAATTAGTTGCTGCAGCAGAGAGTGGATGCCCCTCACAAAGAGAACAACAGACAGGTACTAAAACCAAATACCCGCAGTA[T/A]ATGCATTATTGTTTTCCCTCAGACTAAATTATCACACTTTCATTGGTTTATATATGACACTTTATATATAAATAATTACTGCCGGATATATCTCTATATCCATCTGGTGAGAATTGATCTTCGGCAATCAGTCTGTCGCTTAAAAATTCGCCTACTCGTTTTGACATTTCATAATATTTAACACAGAAACTGCG…
388370	JH817657.1	914309	914309	T	A	TGCTATGTAGAACAAGTACTGTACATCCAGAAATTATCGATATAGATGAAACGAAATGATGCCTTGATCATGACGCTTTATATGATTCTGTTTATATATATTGAAAATAACCTTATACTCTTACTCTTCTGTTGACAAATGATATGGTCTAGGAATGCATGCAACAAATGTAGAAGTATATAGTGACGATTTTGCCTTTA[T/A]AGTGATCGTCCATTTTCTGTTCTATCAACCCTACAAGAGTTTAATAAAGAATGATGGGGTGCATTATAACTGGCAATGCATACAGTGGTACACAACTGAATGACTTGATAATCCGTCTAATAAATACCAGTGTCATATACAATATTTTAGATTTAGGGTACCGTAGACCCCAGACAAAATATCTGTTAAATTTC…
390375	JH817665.1	283589	283589	T	G	ATGAAACTGAATTATAAGAGGTACAAAGGATGGCCTCCTTTGTTTTTACTCGCTTTTTAACACCGGTGGTGTAATGCCAGACTCATTTTCCCTGTTATGTGACGTCACTGTGATTACAAGCGTGAATGAAATAAAAATGGTTATGCATATTCTTATCATTTAGGAACACATTATCAAAGGATTTTATTTCACCATCAACA[T/G]TATTTATGTACGCTATGCAAAAGTTCGGTCAGCAAAACACATCTTGGTGTAAACGTTTTGTAATTAGTCGTTACGATGTTGACATCTAATGTGTACAGATGCAGGTTCCGGTCTATGACAGTGCATGCGCTTTTTATACCGGAAGTAGTGTCTCTTACCTCCATGCAACAAAGTCCATTCGATCGGGGATGCGC…
390848	JH817665.1	713332	713332	T	A	AGCAAAGCAACACGGACCTTCAAAAAGATAGAGGTAGGATCAGGTGCCTAGGAGGAGTTAACATCCTCTGCTGATCGGTCACATCCGCCGTGTGCTCTTTGTCGTAATCGGGGAAAAATCTGCTTAATTGGCTGAGTGGCTCCAGGGAGATCTACTGCCCACAACTTAGAACTAAAGGGGTTGAAGTCACCGATGCATTA[T/A]TACGGACTTTTTTTTTTCTTATTTGATCTCATGTATACGGCATTTATTCCATTGTATACCGTTGGAAAAATTGCAATAACTTCGTAAGTGCATGGATACCATCATTCTTTTTTTAATCATTTATAAAGTTTTAAAGATAAATAACATTTTTATGAAGAAAAAAAACAACAAAACAAACACTCTGAGACCAATAT…
39139	JH815923.1	92254	92254	G	T	CCCCAACCCCACAGAATGACACGAGTCAATGTTGCTACAATAGCGTGAGAGACGTAGATTTTCACTAGCGGAAGTGAGAATTCTGGTTCCGGCACGTGGTTCTGCCAGTCCAGCTAATCATGTTCCTGAATTTTTATTTGATTGTAAATGAGAAATCATGGACATATAAATATATAATTATATATGAAATATTTCTGGTC[G/T]TCTTGTTTTTACTAATGAGAAAGTCAGTCAGGTTTTAAAATCACGCATTGAATGCATAAATTTTCTTTATTAATTGATATTCAATAAACTGCGAGGTGATTTACACCAAATGCATGATTTATTGACAATATACAAGAGGTTACAATATGTGTTTAAAAATCTACATAATCTATTAACTAGATTTAGACACATTG…
391729	JH817670.1	13145	13145	T	C	ATATGGGATTCCATGTACTGAAACAGTCGCTATAAGAAATAGAAAAAAGACAATAAAGTTAATTGGTGACATCTCGCATGCATGTATTATTTAATGCTATGTTTTTAGAAATTGTTTGGTATCAAATAACCTAAAATGTTAATAGCCATATATTTGCAATAATGATAATTCAAAATGACAATATATGCATATGCATCGTT[T/C]CAAAGATCAACCCTATGTGTTCAAAGTCTCTGCTTTGTGCAAGCACGGGGCAGAACTATATAAACCATCATATGTTGTCATATGAAAATGAATTACAAGCAAAACAATTTACCAAGGAAATTTTACTTTGCATGTTACTCTATTCGTTTATTTCCGGGAATATAGATTTTTATGCAATAAATGAAGAACGCAGG…
391745	JH817670.1	16256	16256	C	A	ATAGGAAGTTTTATATCTGAAATATTTTATTTCTTGAAACCTTGAATGATTCCTTATAATTAATCTAAACTTTTGTAAACTGTGTATTGATAAATCTTATAAAAGAGATACTAATCTACAAAATATTTTAAAAAGTTGCGTTTGAAAAGAAATGACATTGAAAGGTCATTCGACATCACTCGCTTGATATGCATTCGTTT[C/A]TAAGTGTCTTTCTGTACTTTACTTTTTGCGCTTTCCATGGTGTATTGTCAGTTTAAAGTTTATTCGCCAAAACTAAACCACTTCCCCTTTTGTGTATTTAGTTTATCACCAGCAAACATCTATATTGTCTCACTCTCTTTGTACAGAAAACATTTCTATAGCCAAATATTTCTCTTCTCACTTTGCTTCTCTTG…
392137	JH817672.1	71425	71425	G	C	GCTCATCCCCGCCATCTCAACAGTTCACACAGTGAGAGGCTCGAGGTCTGTATTACCTCCCTTTATCAGTTACGGTATTAATACATGTAAATTACATATAGAATGCTTAAACGTGATTCATGAGTTACTGAATACCGGTAGTATTGCTTGAATAATTACTGGTATAATTAACAAGTTTATGCATGAATGAATAAGTTTCA[G/C]AATAGATTACAGTATAAGACATCTTGAAACACTATACAGTGTGCTCCGTTGATATTGAGATAACATGTTTATGTTTCATCTTGTAGGACTACTACAAAAGTGGACGAATGTTAGTGAGGATGGCTGAGGCGATTGGTCGGATTGTGTTGGCAGGGAGGGAGATGACTCGATTGGCCGGGTAAGTCTAGAGCTTA…
392924	JH817673.1	455452	455452	T	C	TTTACCTGCAAAAGGTGTTTCTGTTGACAGCGGTTCCTTCATCAGCTCGATGAACACATATACAATATAATACTCGTGGCGTGCCGATTGTCGCAGGTCTTTATTAAAAATCAATTTTGGCTTTTTGTTCATTCTATTAACTAATGCATTCAAAAGGAATTGAGTCGCGAAAACAATTTTGGATGTTTGTTCATTTTATA[T/C]CAGTGTTCGTTCGTTTATCGCTGACTTTTTTGTTGCATCAATAAACGGTAGTGGGAGAGTTACCATCCTAAGTTACAGGCTTATTTGTCCGGGTTAAAAGCTGTTATTTCATTTATTATCTGCCTAATTATATACTGACCGATCTGTCGATGCAAACTAATGCTTTAATATTGTCAAACGTATGTGGAAAGAAA…
393393	JH817677.1	34000	34000	A	T	TTGATATCTGGTAATGAAAAATAAACTCAATTTTTGGTATTTTATTTAAATCAATATTTATTTCTGATTGAAATAAGTCAAAATTTTGATAGGAAACGATACACAAAAATTTATTACAAAAATGTATAAAGAAGATGATAGAAAATATTTATTGGATACGTACCGATTACATTAAGAGTAAGAGTTTCTGGTCCAACCAG[A/T]GAGCGTCCATCATATGCATAGATGTACAAGTCGTATGATGGGACTTTGTGTAGTTTTAGATCCTCAGTTGCTATTACTTTCCCATCTAAGGAACAAACGTGTATACAAACGAATTCTTTGTGAAGACCACGGAGTTAATCATTTCTGTTCGGAATGAGTCTATAAAGTTTGTCGAAAAGATTGGATTGAGTACA…
395592	JH817690.1	64810	64810	G	A	ATTAGTCTCTGGATCACCTCCTCCGGATAGTCCGCTTTGATTGAGGCACTTGGATTGACTGTTTTATTTTCACTGGATGGACCTGGTTGTGTACCTTCAAATACAATTGGGAACTGATTCTCCACAAGTAAACTAATATAAATGTGCATGTATATTTAAACATAAAGTAAATCAAACTAAGGATTCATAGGGCCCAAAAT[G/A]AATGTGTGATATGCATTTCAATACTTTAATTTCAAAGTTAATCACTTTATTTCATCATCTGTTTTTACTATGAATTTATCTTTATAATACAGTCAAGTAATTCGTTGCCTTTTCCCATCAAAAGCTTACCATCATTTTGGGATTTGGCGAGGGCTTCTGCTAGCTGAGCGTCTTCAGACATTTGAGATTTTGGA…
395635	JH817690.1	109770	109770	T	G	GATCTGATTTTACCAGAATTTTTTGAAATAGATTTTATTCTAACTTTATCAAATGGACGCTTATGATTAGACATGATTTCTTCTTGCTTGTTGGAATGTGCCTGAATTTGTTAGGTGCAGGTAGAACCAAGCATAATCTAACTGTCTGTATATGACAGATACATTTTACATGTATTTCGTATTCATGCATGTACATTGCT[T/G]TTAATCCCCCACAACCTTTAAAATCATATGAAAATTGTCTATTGTACTTATCGATATACACATCGAAAATCCTAAATACTCGTATTGTTAAAAAAGTCCATAGGCGCCAAACTATCATTGAATTTCTATCCTAAATAAATCAAGGTTATTTTACACACACCTGTATACTCTGTAGAAGTCTCTCCATTTGAATA…
39570	JH815925.1	122242	122242	C	T	CAAGGTCCAAAAACACCATTAACCAATTAAATGAGAGAACAGAGTCATATATCAACAGGCGTCTATGTAACTTTAAACAAAATACGAAGAAATATTAGCTTCCAGCAACAAGTTAAATGCAAAAACACCCCCAAAAAACGGAGATGTTAGTGCATGCATTGGTCAATTTCTTAGAAATCTACATGCATGTACTTGGTAAC[C/T]CCTATATAGTTAAAGGATCTACACGGAGAAAGCATGTTTCGTTGTGGTTTGTTCAAGACCGAAGAGTCATAAAGGAAATCGAAAGAAGAAGGCAAAATAGACACTGTCATTTATAACTAAGGGAACTTTCCCCTCTCTTTTTTTCCTTATGGATTCATTTGCCATTGAACAGGTTGTCGCCGGAATCCTTTTTT…
397027	JH817692.1	106893	106893	T	A	CTTCAAAATATGACCAAAAATATGACATCTGAACATCTGTAGAGAAATAAACTTAAATTAAAATAGTTACTTTTGGCATGTGAGTCGGTGTACGTCATCAACATGTAGATGCACCTTAAAACTGTACAATGTCATGCATATATCAGTTACCGCGGCATCTCTGTTGTACAAAAAATGTTGATATTAATGCATTCATGAAT[T/A]AAACGATGCGTTTTGGCTTTTGCCAAATTATCTTACCCTTGTCTGGAAGACACGAACAGTTCAACAGCTTTAGTCTAAGGGTATTCACTTGACTTAAAGAACAAGATAAGTTCCTTAAACCTTTTCCGATTGTATTATCATCCAAAGCATCTCCTTGTATCCTTATTCCGGTTATATTCTTGGGTATATAACGC…
397371	JH817696.1	222769	222769	A	G	AGAATTAAGGTAAAAAAAATCAGTTCTCTTTTGAATATCCGGGTTCCTTTGGATTGTGGAGGCCTGTCACTGATCTCGTAGTCCCGGGCTTTACCGGGTCCGTACCCCTCCTGTTTGTGTCAGTAGATCCAATGATAGCTCACCCCGCCAACACGTTTGAAAGAGCCGCTGATTGGGAATGCAATACCAAACAATGCATT[A/G]ACAATAACTGAATGGATCTATTATAGTGTTTAAATAGAAGATTTTGAAATGACATTTGCTAAGGAATCATCGCTGTATAGCGGGATTGGAAGCGGATCACTGGATTCCGTGTAGTGAGGACGGGTCCTATCTCCCCAGATCAACACGGCTCACAGATTAATCCCTCCGCTCTAAGACTGCGCCTCTTCTTGACA…
399098	JH817704.1	456555	456555	A	T	AACACGGCAAAGTTGGTGAGGTGGGAGCACTGACAGGTAGCGTGTGATTGGTTAAAACTCAGTCTCCAGCATCCCACTCGTGACCAGCCTCTCTCACTTAAAGTAACAACAGACAAATCAGAATCCTAACATTTCTATGTACACTCACAGCATAGTATGCTTTTGTGGTGATCATTTTCAAGAAATCTAAATTGTTAAAA[A/T]TATGCATATAATTTCAGCCTTTTTTAAGGAGAAGAGTTTGAGAGCAACAAAATTTTGAAGAAGAGTAAATAATTCATCCTAGAGAGATTTATCACCCTTTTCAGGTGGATGTTAAAAATTCCACTTATAAATATTCATAATCTAATTTTATTCACAAAAGGCCTCACCTGAAATCCCAGTAAGCACAGGTAGGT…
399998	JH817706.1	391456	391456	C	A	GAGGTCGTATCAACTAGCTTTATTCGCAATTCCTAACAACCCAAATGTTTACAGAATTGCTTGCATGAAGTCACCAAGAAAGATATTCAGTTTACACGTACATAAAATACCTTAGAGGGATTGACAAACACCGCTAAACACCTGGGATTAAAATGGAAATTGTTCAAAAAAGGAGCTTTAAATGTTGAAACATTTAAACC[C/A]CGTTCATTTTCATGCATTGTTACATGTAATACTGTGTGAACCACTGTACTCTCAGAACAGATTTATCTATCCTCATTTACATAATACCTATATTCAGTACAAGTCATTCAACGCAATATCTTTAGTATTTGCCAATCTCATTAATAAATTTTGTAATAAAAACCCGTGCAACTTGATCCCGTTAATGAACTATT…
400646	JH817706.1	803806	803806	G	A	TCCAGGAGCAGGATGATAGGACTGAGGGAGTTCCTACTGATGAAGTGGGACCTCAGGGGCACAATGAAGTTGTGGATGCCTGAACAAGCGTGCTCCACCGCGAGAATGATCAGCTGACCCTGCCAGCGGTCATCATTTGCATTCTTGTACGTACAGTGCTCGCAATTCTATTGGAGGATGCATACAATTACAAAAGCTCT[G/A]ATAGCAGGTTCAATACAAAATAATATTCTTTTAAGTATGTTTTTCTGATGAAGCCTAATTTATACAATTTTTCTCCAAAAACTCAAATCTTCCTGATATTGAGGCTTTACATGTGGTATTTACATATGGAGCATACCTCTCCCCATTTCAGGCAGCATGGGGGTCGGGGGATCCCCATCAGATGACATAGGGTC…
40341	JH815931.1	94207	94207	A	T	TTAGTTCTGCTTCACCTTGTGCTTAAAGTATTTTTCAAACCGAGGTTTTTATTTGTATTAAGCTTTTTGAATCATCACTTTTTTTGGTTATACCACATCGTCCAAATAATATCTTTACTATATTTTCAGTGTATTTCCTTAAAAATTTATTTTTTTTAAATTATTTGTATTGTCTTTCATATGTACATAAAATGTTTATA[A/T]TTGCTAAAATGCATTTTAAATGGGTTTGGTTATTGTCTTCTCCCCGTCACTTCCAACGATGATGTGTTGTATATCGTCTGTTTAATGTGTGAAAGGAAAGTAAAGTATGTGCCATAGTCACTGTCATTATGCTACATCATGGTTCCTGGCATCATTGAAAGATCTCGCGTCTATCTTTTGAATAACTGACTTTG…
405179	JH817736.1	42967	42967	T	C	TTATACCCATAGAATGAATCCTTAATTATTCCTTAAATATATATCGGCAAAAAGGAATGTTTGAAATATTCGGTGTAAAAATCTGAACAGATTTCTTTTTTTTAAATCATTTATTTTTACCAAATCAGAAACATAAAAGGGGCATGGCCACGACTTTGGTCAAATTCTATTTTCTGTTAAAAATTGATATTACAATGCTT[T/C]AGGAATGCATTTGTATCGACCAACCAAAGTTTTAGAGTCAATCGTAAATTAAGTTATAAGCCAGATTAAGGACCCGCAATTCTTTGTCATGTAAACAAGGCTCATGCCCCAATTTTGTTTACACAGGTTCAATATACACTCTGTACCAGTATGAAAAATCTTTTTCAAGCTGATTTATCCATCTTTTTATTTAC…
405959	JH817736.1	672794	672794	C	T	CTTACGGTCTTAACATAGGCCAAACAACAATTTCTTTAATGGTTTTCTTGGCAAATTCTAGACCGGCGATATCATCCCAGGAGAGCTGAGGCCCATGATCCATGATCTGAGGTAGAGAAGAACATTTTACAAATACAGGTACGCCAATCAGTAAGAATTTGATGGTACACTGACCATTTTTTGGCAATGTCAAACAAAAG[C/T]AATGCATTGATGATACCAAAAAATAGGCTATGTTTTACATTTGTTTAAAATGTGTGATTGCTAGAGTCCTAATTGCAGTCATGCTTTGAGGGTTACCTCATTCATGATCAGTTCTATCATCTTGGGTTCTATTCCTTTCAGTCGTTCATCTGTCACTTCTTCGCCCTTCTCTCCATTCTTACCCAAAACAGACC…
406048	JH817736.1	759923	759923	T	A	ACCACCTGAGAATCCTCCCGAGGGTCGTTCAGACCGGCCACCAAATCCAACACCAGACCCTCTACTGCCAAATCCACTAGACGATCCACCACCTCCACCGAACCCTGAACTTCTATTACCTGTAAATTGAAAAGTAATTCCTATGATAGAAACCAGCCGAACATGTCATGCAGAAAAATACAACTAACTTGAGTTTCCTC[T/A]ATGCATATAGAACTAGATATCATTGAGATGGTGACAATATCAAAGGGCTCTAATTAAATAATGAAAAATAGGATAAAAGCATTTTTGGGTTTAATCTGAGCATGATTAACCCAATGGACAATAATTTATGGTCAAAAACTTAATTTTAGGGTACCTCATTACACCTTGAAATACTTTCTCAAATCAGCAGAAAA…
40661	JH815933.1	43847	43847	A	T	ACAGGATGTGATTGAACTGTTGGAAAAAAGAGTGAAGTCTCGCTTTTCACATCGTCAGATTCATCTTTTCAACAGTCAGACATTTGAAGACTTTATTGTCATATTCAAGAAATTGTTATGTTTGGATATTATTTTCCCTGATCAAAAATTTGCAGACAGTTGGAATCTTCAAGTTGAGGTTTGTCATCAAATATAGCAGA[A/T]GTTCATGCATAAAATAATTAGAAATATAGTAAAATGTTAAGCCAGTCAAAAATATATCTCTGGATTTTTTTCCATGTATCAAAATTGTTTGTTAATGATTGTGTTCTGTATAGGGTATACTTGGGCTCTGTATTGGTTGACCTTGTGTTGCAAATGGTCATAACATTCTGTGATTACAGCAACTTGCCAGGGAT…
406807	JH817738.1	207381	207381	T	A	TCTACATGTGTCACATATCGTTCGTACACGTAATTACCGAAAAATAACTGCGGATTACGTTGATCTTGATGAATGAATCAACACTCTTTGTATGTACCTCGCTTTGCCAGGGGCCAAAATGTTCACGGTCTCTTAAAATGCATAGTATTGCATCCGTATTCTTTGCTTGCTGTAACTAGCAATTGGTTTTCAAACACCTC[T/A]AATACTATAATAAATTAAAAATGTTTACAAAAGGAAAAGGAAACTGAAGTTGCCGGCCTCTGCAGCCATCGTTTTATGTCCGAGCTCTAACCATGTGACTTACCAAGAATTGGAGACGATATAGACACTTTAATCCCCTTTCTAGAATAAACTCTTGTCGGTTTTTTTTCGGCAGTAGAGTGCCCGGAGGAGTG…
407638	JH817739.1	185327	185327	T	C	GATTAATAATTAGTTAATGTTTTGTTGCCAGCTTCTAGTTTCAACATGAACTTTAATAAAAACCAAACAAACAACATTTTAAATTCTCACTTGATTTTACATACTGATGCAAATTAGTAACAAAATCACATGCATGCAATTTTGTTTCAATATCATTAATATTAAAATATCCAAGTCTTAAAACTTTACAGGAATTCCAA[T/C]TATATAATCATTCTAATAAAACTAACTCCTAGTCATCTTTGAGTACCAATGATTATTGAAGGTCATCATAATCCGGATTCTTTATAACTTCACCAACTTCATCATAAACACAATTGTCGCCCGTATACATGATATTAGAAATTTTGCTGGAGCTTAAGTTTCCATTTTTCTCGTTTTCTTGCTTACGTTGGCAC…
408407	JH817743.1	5270	5270	T	G	TCACGATCCCGTCAGAACCTTGGCTTCATTTTCATATTTATTTTAGTCAATGGAGCCGTTTCATTAAATTATTTACGACTTTGGTGAAGTGTGTAAGATTTACAAATGATTTTGAAATATGTACATGTAGGATACATAAAGACTTATTATACAGCTTGAATACAGCGCACTGACAGTGTATTTATATGCATGCATAAGCT[T/G]TGTATTATGGGTAATGGACGGTTGATAGTAATCTTAAACCGATGGTGAAATATACATTCAAAACACCGAATCAATCTCTGCATACTGCATGTTTTCTCTATGATACTAAACCTACATATTTGCAGTGGAATAGCAACACACACAGATGAAAAGTGGATGGATGTTCTTTTTCAGGTGTGGGCACGCCGGAAATG…
409923	JH817760.1	92827	92827	A	G	GGTGCAAATATGCGATCAAAGCATAAATTGGATCCTAAATCATAAGTTTTATGCTCTTTGTTCTATCAAAACCTCTACAAACTATTCATCAAAGAAAACGGCGCGTTTGATTTGACGTATATTAACACTAACAAGTGGCAATAAACCCAAAGAGCATACGTCAGGTTAACTTGCAACTTATCACTCAGTCTCAAACTTAC[A/G]TGCACCAAAGATAAATGCATATGTAATGCACGCATATATACGTAATAATTGGTAGATATATCTCTATACTTTTATTATTTATCATCAAAGTATACAGAGAGCCTTTTTGTTCTCTTTTAGTAAACGTTTTATCAGGGTCTGTCATCAAGAGGGGGGTCAGGGGTCAGGCGATCCGGACCCCCCCCCTNNNNNNN…
410782	JH817764.1	135522	135522	C	T	CCCTGAGGGTCTCCCGAGGACATGTCGAGATCAGCAGCAAGGGTCCTACGCGAGTCTGGAAACAGTCGGGGAATTTATCTTGTCTCTGTATTGTATTGTAAAATGTAATATGTAAAAACACATACATCTAATAAATAGCTTTTGTTACTTGCTTACATAGGTACCGCAGGTGCGAGAAGCAGCTGGAATATTGCTATATA[C/T]ACAATGCATCTAGACCCAAGATGTGCGCACATGCAGTCTTTGTGAAATATATATTAACGATTGCATGGTTTGTTTTACCTCCTCAGACGAAATATAAGAAAGCCTGCGTTCATTAAGACATATTCTTTTGCGTGGCTCCGATATTTGACGTTTTAACGATTAGAGCGCCGGTAAATTAATATCTGTGGTGTAAC…
410807	JH817764.1	147895	147895	T	A	CGACGCTGGAGCGTGAATCGAGTATGTAACCGATATTTACATATTCCTCTCAATCCAAGTGCGATGTCAATGGAAGCTGCTACGTCCGGGGGCTTGTCACACTTAACCTCTTTAATGACTTAAACAGAGATTTCACTAAGATTATCAAGTTTATCGGAATTAAGTGACGTCTTTCTTCATACATTTTAATACGATAATGT[T/A]AAGAAATGCAAATATTTTATGCATATTCTTATGAATCTTTCGAAATAAAGATAGTAGAGATGTTAAATCCATTTAGTTTTATAAATGCACTGCTGAATAAGGTTGAATAATGTATCTTCAAATTTATTTTTCAAGTGCTTTAAGAAATCGAGTAAGAAATATACAGATCATCACTTTCACTGAGTTTCAATGCG…
410860	JH817764.1	179243	179243	G	T	TTACAGTTTTAGAATTGCGACAGATGCCGGTGTACGTTAATTTCCTGAAAAGAGCGAATGTACCAATATCTACGGTTCTAGTTGATCATACTACTCATCATATAAAATGTACTCACAGGCGGCTCTTGATACCCATCATCACAGGCCATTATTTCGTTAAATAACTGCAATCACAAAGTACAGGGCATTCAGGATCAGTT[G/T]TTCTTTTTATAAAAATGCACAGTTATATGCATATTTATACAGTAAGAATTGGTAAGAAATTCTCAAAGTACTTTCTATGATGCTCATGTGAGTGTTACTAAAGTAATCTTGAGCTATTATGTCCTTAACAGAAGCTAGTTTCTTAAGGAAACTAATACTAGGTACCTTAAAATTCCGTGTTTTCCCGAATTTCC…
411010	JH817764.1	276294	276294	T	C	CTTTGGTTGTTTTGGGCGAAGGAAGATTGGTGAAACACATTCCGGTAGGAATTTGCTGAGATGTGTATTTTAGGATGAAATCGGCTCTCTCCACGCCTTTGTGTATTTCATATTTATTTCGCATTAGGTATTCCGTACCATCGCAATTCTTCTTAATTACTTTTAATTTCCAAATCTATAAATCAAACAAAACAAAATAA[T/C]CCATCTACATTTATGCATGGAGTAATTATCGAATGAATCTTTTCATATTTCAAAACCTAAATTAATATTCAAATGAATATAGACCTTCGTGAGTATTTAAAATTATGCAATAATGCGTATACATGTACATGAACCTACTTTTAGTGTTGTCAAATCGGTTGAAAAATAATCGATTAATCGACGGAATCGTTTGT…
412332	JH817773.1	469	469	G	A	GGATAAATATATTGACAATAGATATCTGCTACTACCCAGTGAAGAACCGGAAATCTTAGCAACAACATACACAATGGTGTTAGCACTTGTACACATGAAACGAGTCGACGCAAGTATGAAGGTAAAAAAAGACTGAACATGCATCGAACACTATTAGTCCATTCTGACAACGTCACAATAAATAGATTATTTATGCATAC[G/A]TTTACCTGTAGGATACCTCTGATTTTTATTTTGTGTTATATCCTTTTTTGGTGCCTCAATTTTGTCACTTCAGGTATTTGTCAATAATAGACTATACTGTTCTATTTGTTTTCTATCATACTATAAATACCCATGTATTTGGTCAGTAAGCCGGGGTCCATTAGCACGCACTGCATAACTAACAAGATGTGAAA…
413937	JH817782.1	484746	484746	C	A	ATGATTTGGATCACGTAGATTTGATGCTGATTCTCTTGGCACTTGATTGGCTGGCAGAGTGGGCCGGGGGGTGTCACTCAGATCCATGTCGAGACTTCCCAGCTGATCATCAGAAAAGCTCTCCATCAACTCCGAGTCAATGCTGACATTGGCCAGGAGGTTACTACCACCACTCTGCTGAACAGTCCTAAACAGAGTCA[C/A]AATCATAATGCATTAGCACTGGTGTATTACTATAGTCAGTCTTGGTCTACTCTAGGTATAATAAACACAAAAATAAAACATTTTCACAAAAGCTTGTTTATGAAATACCGTATAACGGGTAATTTTTACTGCTGTGATTTTTTACGAATTTGCCTTAAAATAGGGCGATTTGAATTTTTACGCGTAATTTTTTT…
416594	JH817802.1	64130	64130	G	T	GAAGAATGGCAACCGAGCTTAGTGCTTAAAGATAATATTGTTTGCAGATATAAACCAAAATAACATCAAAAGAAATGATTTAATTGATTAATGATAGTCAAACTCTTTGATTGTTGTTAAATAAACATTGTGATGAAATGCATGTATGTCGTATATCGTCATTATCAAGTCGTACAAATGATCAATGTATTTTTAGCAGT[G/T]TCTATGTAAAGCAATAACGTTTAACTACATAACTGGACAGGAAGTAATCAAGTATAATAAAATCAGAATAATTGCTAATTTTCATGCACTTGAAAACACCCTGTGAAGACCGACACAAGACAGGTGCATGCTTCTGACACCGGAAATTGTTAAACAAACATTGACCACGCGCCGAGTCAACAGGTGGCTGCTTA…
417097	JH817813.1	8080	8080	A	G	TGAATAATTTGTTGTTTAATTTTCTTTTCTTTTAAACTTACAGTTCAAGGTACAACATTTGAATATTTCTTGAACAAAATAAACCATTTGAATACAAAAGTTATTAAAAAAAAATAAGATGCGGTTAATTGTGATTAATATTTCATTGTATGCATGAATTTTTGATGGAATGTTTACGTTAATCAAAGTTAACTGAATCT[A/G]TCTTGCTAACATTTTTGTCTGTCTAAATGAATTCTTAATTAAAGAGAATGCATTATCATTTAAATTGCGCTATCGATACAAAATTAATAACATGATACACAGTGATCGCTTAAAAGTGCATCTAAAAGGGAACCTAGCCTAGCGTGTTTTAACCATTACTCACGATACTCATTCTTGTCACTTTATATTTGTAT…
417319	JH817820.1	15185	15185	C	A	TGTTTAAAATAATTGTTCAATTTTAGTAGTTTCCTAAAAAATGGTTTTCACACGGAAAAATATACCGGACAGTAATTCTACCCGTAACATTGTTTTTCCTAAAAACAAGCTTCTGATTATAAAATAAAGTTTAGTATAGAAAGCAGCTTTGACAAAGACTATACCCTCAAACTGACCGTGTAACCCAGCTGCCGAAAGTT[C/A]TGATGCATTATGAAACGTCTCTTGATTAAAACTGTTGATAGTTGACAAGATATCTTTAAAAAAAAGACAGCTAGAGAAAGGGAGAGAATTAGATAAAGAAAGAAGAAGAAGAAGAAGAAGAAGAAGAAGAAGAAGAAGAAGAAGAAGAAAGAGAGAGAGAGAGAGAGAAAAGAATATTTTGTCATGTCTTTTGT…
417353	JH817821.1	14167	14167	A	T	GCCATCATTAATTGAGGGTGTGATCTCCTGTGTACTGGATTCTGGGAGAAATACCTCATCTAAATTACCTGTTTTAACTTCTATGTTCTGTCCAAATAGTAACTGCAATAAAGGGACATAATCTTCAAAATCAAGCAATGTTGATATCTTCTTCCTTACAAATCCACTGTCTTTATCATTAATATCATTATCTATGCATT[A/T]TATACACTTCACATCTCATTCCAATTTCATTGTAAAAAAATATAAATATTTTGAGTAATAGGATCACAATCGCTATTGAGAAGTAAAATGATAAGAATTTCTGACCATGTGTTTATTTAGAGCAGAATATTATTTGAATTCTATTCTATTCGTTGAATCCTTTCATTGTCAACAAATCATTAAAATTATATTAA…
41744	JH815935.1	9478	9478	G	T	GCGCTATTATCGAGGCTTATTTTTCTCTAGACACAACAGAGTGACATCATATTTAAGGACAACTTCTCAAATTAAAAAAGCCATTACATGTCAACTGATACCATTAAAAGGAACTTATTAGGAACCGGTTTCTGTATAAAAATAATTTTAGTTGCCGAGACAAGTAGGCGAAGCGTCGACCATATTGCATATGCATGACT[G/T]TATATATTCTCACCAGTTGGACACAGAAATATGTCCAGCAGTTCTTTTTCTGACAAAATATAGATTGCTTACATAAAGTGATGTTTTCCACTAGGTGAATATTGAATTCGTTAAAAGTCCAATTAAACCCGGTTCTAACGCCACCATCCGGGTGTCAGGAGATCCGGGGTCTGCCTGCTCCATAGGGGTTGTGG…
417728	JH817826.1	134109	134109	A	C	AACACTCATTGTATTGGGAGTATTTTATCTCATTGTGCCGTACCATGTGTACTGTGATACAAATTGGTCACCTTTATAGATGCCATTATTAGAGATGCAAGATCAGATTCTTATACCTGATGATTTATTTACAGTAATATTTGTATTATTTCCTAACACATGTATTTAACATATTCTGCATTTCCAATATCCTATGCATA[A/C]TATGTAATTATTGGCAAGTATTTATGTATGTATGAAACCTTATGTTTATACATCCAAGCTACATATACACTACCTTGCCTTTGTAACATTGGTTTGGATATTGACAATATACAGTACATTTAAAAGTGATAGTGTATTCATCATGTAACAGCATGATGTTACTATAATACCTCAAAGTAAAAACAATATTCTAT…
4186	JH815712.1	20654	20654	G	A	GGTAGAACAGGCCAGTAATCCTTCAGTAAAAAACCAAAAGCTTTGAGAGACAAATCGTGTTATATAAAGTGTCAGCCACACTAAAACTGTCCATTCTGTTATGCAATTCTCGCTCCGCGATTAAAATGTCAAATCTTAAAATTGTATATGCAACGTACAAAAAATTAACTTTATTCTTTGAAAACCATGTGCATTCATGA[G/A]CAATGCATTGAGGTATTAAGGTTAGGGAATGTCAATCACTGCGTGTTGTTGTATTGATTTTACAATGCCCCCGGCCTATACGGCTCATCCGTTTCCCTTGCGTTTAATGAAAGGAAACGGGTTGGGCAATTTAAACGGTGCAACAATACAATAAAATACTATGTAAAAAATGATATCAGGAAGTCAGTTGAAAA…
420972	JH817837.1	147497	147497	G	A	NNNNNNNNNNNNNNNNNNNNNNNNNNNNNNNNNNNNNNNNNNNNNNNNNNNNNNNNNNNNNNNNNNNNNNNNNNNNNNNNNNNNNNNNNNNNNNNNNNNNNNNNNNNNAATGGCACATGTAAACGAAGCGGGTTGTTTTGGACATTGGTTTATGACACTTAATTGTAATTTCTGTCTACAAATAGTTACAGTGGGACTGA[G/A]ACACTGAGAAAATATTTTGAATTTGAAGCTATTCGATGTCTGCGGTAAAAAATATGCATTACTAAAAAATGCATCTTAATAAATATATAGTTCTTGAAGACATCAGGTTTCGATGAGAGGCTTCTGGCTCAAGATATATGCCACGCTGCAGTATTTACATGCCTCTGCTCTTGCGTGGTTATGAAGCGGAAAGA…
421064	JH817837.1	195024	195024	A	G	TTCAAAGAAAATTACATTCTTGTTCAATAACAATGCATACGTATTACAAAAAGTTAATTTGCATAAAAGAGAAGATGAATCAAATGTCAAAGCTAAAGATCAAATCAGCACTGCACATGCATTGAACTTTGAATACGTCTGTATATAATCAATGCATGCAGAACTTCATGATTTTTTACTAAAAAGAACTTCCGCAAATC[A/G]CCTCCAATCATAAAGAATCGATCACGCAATGATGCATTTGAAATGAGCTCAGCAATTAGCATGCACAATACAGGGCAAAGATCGAATCCGCCTGCTATTAAGTTCATGCTAATTTCCCGGGCTTGGGGGTTTCCTTCAGACGCTTTAGAAGCACGAGTTGGAGAGCCGTAGTCTTTGAGGCCATTGACAAAAAA…
421383	JH817838.1	49536	49536	G	A	AATTTGTAGCATTAATTGTTATACAACTCTATAACACTAATAACCATAATAAAATAAATATGATTTGTAGTGGGAAAAGAAAACTAAAACAGTATTAAAACATGCTTGAGCCTGCAATCCAATACAATTCAAAATAAAAATCTCTCTCTTGGTATAACAACAATTCCGTTAACACCTTGAAAATTCTGATATGCATGAAC[G/A]AATTTGGATTTTATTCTCTGAATTGGAATGAAGCTAGCAGGTCCCTCATCCTCATATACATCTGCTTTCCAAATTTCAATAGGTTTACCATAATAATTTTGTAAAGATTCATTAACAGGTGAAAACCATTTAACCCTTGCAAGACAATGAACATGTGATACTCCCTCAATGAGAACATTATGTAGAATTATTTT…
421666	JH817839.1	226582	226582	A	G	AAACCATCTTAAATGTAAAATTTTAGTGAAGCATTCCATCTTTTGAAAAATATTTGATGCATATAATATAAATTAAGGTTTCCGATCCTCAGCCCCAAAGTATTTTTTTCATCATAGAAATGTAATTTATTCTTCAAACTTTATAAATGAAATAAAATAAAAACAAATGTATTGATGGTATCAATGCATTTTATGAAGTT[A/G]TTGCAATTTTGGCGATGATGAATATGATACACAAGATGAACATAGATAAAGGTATTGAGAAGGAGTACATGCCACCAACATTTTTGACCTCGACCTATTTTGTCCTTCAAGGTCAAGCGTTTACTGAAAATTATTGTCTGGACCATAACACAAGATACCTTGAACATACAGACTTTTAACTTGTATCAAAGATA…
422318	JH817845.1	15935	15935	C	T	ATTGTCTTCTTAGGTGTAGATTAGAAAAATATATCTTTTTTTTATGACAAAACGAAATTGTCATCGTACAGTCCATCTACAGTAGTTTTTCCAGAATGCCCGGCTGTGAAGTGGAGCATGCGTATTCCAGAAATATAGACTATCGTAGTTGTTAGCGGTCGAGAGCGGTAGCAATGTATAAGTATTGTTTTTCTATGCAT[C/T]TTTTTCATTTAAAAAAAATATAAGGCTGATGTACACAACGTTGTCTTTAATAAACGTCATTTAACGTCATTTGACGTCATTGTCATTTAATGAGTAGACCAATTCTGAGTACGATCTAACCTGTCGACAGTTTCGAATTCCGGTCTGTTTCAATCATGATGACAAGTTCATTCCCAATCAAATATTGACCTATT…
426591	JH817875.1	438837	438837	T	C	AATCCTGTCCTGAGGGGAGTTGATGCCTCGCTACTGTCCTCGTCCGAGTAAAAATATTTTTGATGCCGGGCAAATTTCTTAATGGAGGGTTTGTTTTCAACATTTTGCATGTCGTAAAACGTTCGGAAATGTTGCATGGATTTGGTTTTTCTTTTAGACACCAGTCTAGTGGTGTCAGTATGCATGATCTGAGATTCATC[T/C]GAAGAGATTGGTGAGTAGTCATTGGTTGAATACACATATTTGGATTTCTGGTAGGAATAATCCGTGGATTTGCTCCTTGAGACCTTAGATTGGACATCGCCATCAGATCTATGCCTATTTCGAGACGCGTTCGGTTTCTTTCCGGTCGTACTTTTCGAGATATCATTAACGATTCCGGCGGAAGTGTCATCCTT…
426979	JH817876.1	264865	264865	T	A	CATGTAATATTCATATTATAATCATAAAAGGCAAGCATGCAGCATCATCATTACTTTGTTTGCAAAACTCATTAATTTCCTTTACAGCTTAATTTGGTAAGCATTTAAGATTTATACTTGGGTTTTTAATCGCACGCTTTTCAAAACTTATTCTCCTCTTTTCCAACCCTGTACTTTAAACCAAGTATTATGCATGCACG[T/A]GCCATATTATCATTTGAAACTGCAAAAAAGCCAGTCCGCGAAGATTAATTAACTTAATTCATTAATTTAGCAGACAAGTGATTTTATTCGTGTTCAGTCCTTTTTTACATTACACAGAGCAAAAAGAAATGCAATTGTTTGCGATGAAAAAAAAGCGACTAGTGTTGATATATATTGCAAGTGCAAAATACCGG…
429881	JH817884.1	380298	380298	A	C	AGGGCCTGAGCCAGGGTGATGTAACATCTGAAACACAGTAACAGATTAATATGGTATTTTTAAAAAAAATTTCATCTTGGAACATCTCAACAATGATGTACATGTGAGATATGGCAAAATTAACATTAAATATGAATTTATCTGAGAGTTACCTCCCTTCTATCACCAGGCCTTACAAATATATTACGGAATTTCAAATA[A/C]CTCGTAATATGCATGTACATTTGTAAGTTCTATTAAACAGAATTCGTTAATGTACCTGTCAGTTAGAGGGGTAATGACAAGACGCTCGGTACATCCCAGGAACTCGTTCTGATAGATAAAGTCCACATCAGTGACCGAGATCTGACACTTGTCCTGGTCCTCCAAGAAATAGAATCGGGACTGCTTCAGCCACT…
431100	JH817887.1	373178	373178	G	A	AGCTAAAGAAAAAACAATGTATACCTCCAAGAATTTACTGATAGCTTCTCCGGTAGACTGATGTTCTTTTCCCAGCCTTACGGCGGTTAATCTTCTGTCTAAGGCTTTCCTGTAAATATTTATTTATTAATATTTGTTGGATCAATCATAGCGTATCAGTCTTCGTAAAGACTATGTCTGGACTCATTCATACTCAAAAT[G/A]TTCAATTAAGCACCGTAAGTGATCAAGAATTGTGCATAAAATGCCGTTTTGCGTATACTGAATCGGTTGCCATGTTTACAAAATTAGAAGCTTGGCTACATGTAGGTACTTAGTTGAATTATGTATTATCAACAATTTAAACAGGTTATTTCAACCCCAACTGAAATCGTTCGTTTTTATTGCTATCAAAGGGG…
431686	JH817887.1	851489	851489	C	A	CACGTCATTAACAGTGATTCTTTTATTCCCGGAATAGACTTCATCATTTACACGAGACCCCGCTTTAATAAAAGTCAGTTTAAAATCAAATATGGATTTAGAGGGTGTGAAAACCTACTCTAAATACCCGATTAAATAGCACGCATTAATGAAAGAAATTAAAAAGGACTTCACAATTAATAAATGATATGCATAAGAGT[C/A]ATTGGACTCAAACACAGGTGACAGGAGGAGAAGACAGATATTTACTCAGCTTATTACTTAGCGTTACTCTTTGGCAGGTGCCCGTTAATTAGGAGACAACTCATGGTCAATTAATTAAATACATATCAATCGGCTGACCAGTATTCGATGCTATTCTTGGAAGAGCACTGGTAATGCTATGATAAACATGAGGG…
431744	JH817887.1	884794	884794	T	C	GGTTACACGTGGGGTAACCTTATAGTAATCCCCATCATGTCTTGTTAGGATAACTGCCTAGTCATCCGGGTCCCTGGGAACTTTCATAACTAGATTCCACCCAACGAACCCCGTACTGATGTAAGACTAGCTCGCCAAAACTAAATATTTGCTTTTGATCGCACTTAAATGAAACTTAATAGAAAAGTAATTGTATCTCT[T/C]TCATTCTATTTTCCCATCTGGATGAGATGCATATATGTCGACAATAGGCTTGAAAAGCAATACAATCTTGTTTGACCATGTTGAGAGAAAGGGAAAGGTCGCGAGGGTGATAGCATTTGATGGACTAAATAATGGCCTTAATAGCAGATACACCTGTATGGTTTGTTACACCTGTGTAATTAGGATAAGTTTGA…
432438	JH817889.1	278332	278332	C	T	ATATTCACTGCTGCTATTGAGTAATAATTAAATGAACTTTTATGTAGATGGTGGAATTGAAGAATCTGGTGTAAAATAGGATGCATCTAGTATCTAATTGATTGATAAGGTAAGACTCGTCCTTTTTAATTACTATCATTCGTTTAGATCCAATCTGGATAAATTTTTTCTATTTACATGTGTACTACATGCATATTTTT[C/T]GTCTTGAAAATTCCAATGGATAAGAACATGTTAAAACGAATTGCCAAAAGCTCTTTCTTAAACTGTAGCTTACTTGAATTGGAACCTTATTTTACATTCAATAAAGTGTTTGCAATATTTACATGTATAATCAACCCATGTCTTTTATATGTATAAAAAATACCACATACTTTGTGTTTTGTTTTAACTGTTAT…
434351	JH817898.1	25947	25947	G	A	TTTGGGAGACACCTGGTGAGGAACCTGGACACAGGCCTGGGCAAACCATGTAACTGTGTGAAGGGGGTGAAGCGCTGCGAGTGTCTGACCCCCAAGAAAACTCTATGGTTATTTAGTCGCTACTCCACGGGATGGGTGTGTGGTCTTCACGCGGACTGGACAGAGTTGAAGAGTTGTGTGGAAGAACAGATGGACAAAAA[G/A]GAGAACATGCATCGGAAGAGAAAGTATGATAAGCTTTCTGTTATACAAGTTGCTTGATTCTAACTTACCATTTGTAACTTACCATTTATAAAGCTTTCAATTAATTTTACTGAATACATGATTAGATCAGGCTAAACTTTGCTAGGTAAATAGGTCTATACAAAAGAGTTTTTAGGAAAGGAATAATTAACAAT…
434487	JH817899.1	69102	69102	C	A	ATTAACTACTACATAATCCTCTCCGATCGGCGATTTCATGACTGTTTTTGCTTGTTTTTCTTATACTCTGTCTCAAGGTAACATGCACTATTTTATCTAAGAATTAAGATCAAAAATTCCTTATTAGTCATATACCCAACAGAAATATAGAATTGGTCTTATTGTAATTGTTTTCTCATATTACATGCATGTGCCCTAAA[C/A]CTGACTGTAACTGATTCATGAATAACGATCGGTCACTTATTACGTAACACGCTTACAAGTTTCTTAAACCGCCTACCATTAGTATAATTCAACAGTATATAACTCTTTTGATGCATACCTTTGGCAATGAGAACACTTTAATCTTGTTTGTAATCGATGACAAACCTTCCCTTTCCTCGCCTCATCATATCCCC…
437400	JH817914.1	65703	65703	C	T	TGGACTATTTTAATCCAATACTCGACCTTCTAAACTTTGGGAAATAAATAGGCAGAAGTTGTAAGTCTTGTTCAAATACGAATAAGTGATAAATGTCAGTTTATATTTGTCTTGTTGATATAAAACATTAAATGCATTTCTTGAAAAGCAGGATTAAACTAGGTTCAAGAAAGGGCCGAGGCTTATATATAGGTACCAAG[C/T]GAAATGAACAGATTTAAAATGCATACCCCAGTCAAATAACAATAATATTTGAAAATATTTTTGAAGGTTTTAAACATACATGTACCTATATTTATACTGCATTGAACATTATATAGTGCAGATAAAGACATTCTTACCCCTCCCCCTTAACCTCCCATTTAAAATTGAACTTAAAAGATAACAAAGTTCATTAA…
438094	JH817916.1	81496	81496	G	A	CATTTTTTTATTGGGTCAATAAATATTTCGGTTTAAGAAAGATAAATTGAGTTTGATTCAGGTTTGGTTTGTTCTTAAACTTGTTTTTGGTTTGCTTTAAACAGAAAATTATATAAGTATTGTTCATATTTTATCGACATATTGAGAATTCAATTATGCATGGCATGGCGATTCAATCAATAAAAGTAATATAAAGCATT[G/A]TTTACCTAAATGTAAATTATACGACTGGAATAAAACAAAATAATAAAAAAAGGATACATATTATATTCTGTATATCAGATACATGTAAGTATCATATCAATTATTACCTCTCTACTCTCTGTAATCTCTTAAAATTCATGAATTTGATTTTTAAAATATACACTGTTTTAGGTTATGTCGGAGGATCGGATTAC…
439309	JH817924.1	230986	230986	T	C	TTAATGAAAGACTGGTATCTATGTGTAAATCATACGTAAATTTCTGAATAATCTCATACTTAAATAAAATCTCCGCACAGAAACTATTATATAAATTGGTAGTCTCTACATGAGTTACAACGTGACGCTATACACTAAGAACGTTTCTGCTGTGTGACGCAAAGAAACTCTAGTGTAAAATACTAGTACAGATGCATCAT[T/C]GTAGCACTTACTGCATGATATATGTGAGTTTATTATTTTTTCTATTTAACTAACAATATTACCTTTTTTCTGTGTAATATTGTTGGGAATTTCAAATGTAATGCCGTGGCAGGTTGTGGATGTACCCAGAGACTTAGCAACAAAACTAACTGTCAATTTGAGCAGCTACTGTATGACAACGAGGTCCTCCAGAA…
439497	JH817924.1	371893	371893	A	T	CATGGAGTGCTGTGTGTACTGTAATTCTGTTTATAAACCACCCCATCTGAATTGACAGAGGAAAAAAAATCTGTTAACTACTTGATATTTTATTTTGTCATATCATATGACTTATTGGGTTACATCATAAACCAAGTTTTTTCAAGAATTCATGAGAGGTATTGGGTGTAAATTTGTATTTTTGGGTTAAATGCATTACT[A/T]TTATTATTATTTTTCCTGCTCATCCTCTTCATATTAAAATGTTTCTGTGTCATGACTTGGATAAAATTCATCTTGATAGGACAAAATAACATAGACATGCTAAGTCTAAGTAAATGCACATCAATGAAGCCCCCGGTGACTTGCAGAATGGAGTCGAGTATCAAGAGAATGAATGCACGATCTAGTTAATGAGA…
439734	JH817926.1	175945	175945	G	A	TTACACAAGATCTTGTTCATCCGGGTATTATCTCAAGATCAAGAATGCAACATGGTATTGTAAGACTTCTTTAAAATCTGTCACTGTGACAGCTACAGTGAATTCCAAATGCAATTACAATAATGCGTGTACTCTTTACGCCACGACCTCTTGGCTTGGAGGTGACCCATGTCCTGGATCGACTAAATATTTTGAATGGA[G/A]TGATGCATGCAATTGTAAGTTTGCTTAATGTTTTTGTTTGATTAAATAAAAATATGTTTGTAAAGCAGTAAAAATACAAATAAAAGATATAGAAGTTTTACTGTCGATCGAGAATGGAAGAAAAAAGATAAGTGGGGGTTGATGTTTTTCATACAAAGAATTTTGAAAAGTTTTCTGAGTAAACCAGATGTTTG…
441809	JH817957.1	40584	40584	T	C	GTGACGATAAATCGTCATATATTAGCACTATAATCAAAAGAAATATTAAAAAATATGAATTCAAAATAAATTGTACTTTGTTTATGTACCACGAACACCAAACGTGCTGTTCACCTATAGTCTGTCAAGATCATGTGGCGCCGATCATGCATCCATGAAAACGTTGTTTATTAATAAAGATGGTTGTGAATAATTGAGAA[T/C]AAATAGTTAAATAACATCAAATATTGTGTTCATTTATATCGTTACTTATTATATTTTTTTGAGAAATTTCACGAGTCAAAACCGGAAGAAAAATAAGAATAGACTAGTAGGCTAATTGTTCTCGAACAATTAGAGGTCTTTCCACCGCAATATTTTTAATGAACTGCTAGATTGCTCAATAAGGTATAAAAAAA…
442043	JH817970.1	48912	48912	A	C	NNNNNNNNNNNNNNNNNNNNNNNNNNNNNNNNNNNNNNNCCCCCCCCCAGGCCCCCGGTTCCGACGCCTATGCAATTATCATTATATGTATTATATTTTGAAAGACACCGAAGTGCTAATGAACAGAAAAATTAAATAGTCATAGTATTTGAATTGAAATACTAGTAATGCATGCAAACAGAGGGTTTTTTTTTGGTCTT[A/C]TATAATGTTCTAAATTCTGAAAATTGAATACAAAATTTAATACAGGTCTCAGTTTGTTCTATTTTGAAGTTAGGAACAGATTACCCTTACAGCAAAGAAGCAATGCAATATCTCTGCCCTTTCCGACAAGCGGAAAGGGCACCGGATAAATCCACCGGATAAATCCAAGAATTTGCGTATGGCATCAAGTACTA…
442122	JH817970.1	90956	90956	T	C	AGCCACAGCTAAGTGGTCAGCAATGAAATAGACAGGCCTACGTCACATTGCTGTTTGATACAACTACCCAAAGTCCAAGCTCTTGTTAAAATGGTTCTATATACTCCAACTGTTATTTGTAATTAAACTTTAACAAACAGAAATCGAATGTCCTGCTAAGCAAATAGGTGGTGACGCATATGCATGCAATTGCAAGACTG[T/C]TGAGTTGAGAAGGAAACACGTGCACATTTAATTAAGTTATTGATTAATTTATGAACTTTATTCTACAATCTTAACGATGCATGCTCTAAGTAGGTTAATAGTCCAAAATAACAATAAACAATATAATAGATGCATTGCATGCGTGAAAAATCATGCAAAACGTCGGCAACTTTATTGCTTATTTATTATTTTTT…
443209	JH817983.1	33432	33432	A	G	GGTATAGCATTTTAAAAAAAAACTTGTTACCACGCTTGAAGTTTGGATCTGCATCATCAGCATGTATAATGATACATTTGGATCGTGGACTGCTCCCCAATCGCGATGGCTGAGGTAAGCAAGCATGTCTCTTTTTTTCAATCATTTTTTTTACATGCATAAAAAAGCAACAAAATATTAGATAACTAAATGTTCTTCTA[A/G]ATATTTAAAGTCCACCAAATGCATAAATATATTAAATATATAAGTCATATTTTTTATAAAAAGTTATAATCTTAAGAAACACAGGTAAACTTATTAATTATAAATGATTTTAGGGTAATACAACTCAAAGTTTCTTCAACTTTTTTTTTTTTTTTTCACTGAATATTGTTGAAAGATTAAGCAGAGGAATTTTT…
443924	JH817988.1	255929	255929	T	A	TATTGTTCTAGAAATTATCAAACAATTCAAATACATGTATTTTAGGTATTTCCCCCTCATGTTAGATCAGAATTATTTTGCAATGCTTAGGAACGCTTAAATTGCGAATGAGTATAAAAAGGATTCTTTGTGTACGGATTTTCAGAAAATGGTTTTTATCTACCTTTTGCAAGCATTATATGCATTTGACAAATTGATTT[T/A]ATGGATGTACTTATTCTGTTTTCCTAGAACAATTTTTAACCAATAAATCACAAATTTTGTTTTAATATGCATGTACACAATCAGTGGTACCCTCACAAATTCACCCTATGTCAAATGTGATAAACCAGGTTTATTGAGTTTTTCCACCAAATTGAGATTATTGTTTTTTATATTGCTTTGGGATGAATATTAAA…
444331	JH817990.1	234818	234818	C	T	TTCTTTCTAGAGCCCCTCTTAAGCTGTAAGCGTTCCCCCGTTATGGCAGGCTTGGCCGGAACAATTCAAACAGCCTTGATGTTTAGCGGTAGTAAGTGAGCTGCGACAAAGTGTTGTCCTGCGCTGCTTAAAAAAACAAAAAGAAAAAAAACGAACAACCGTCGTGTGGTCGTCTGACCGATCAGAACATTGCTCTGTGT[C/T]GACACCAAAACACCCTGGATGCATAAAAGAAACAAATGTGGCTTCATTAAACATTGAAAACACCAGATTATTTTTTCTATAATTCACAGTATAAAAGATGAACTCGAGGTTTCAACTTTTACTAGATTAAGACTGAAAGTCATTTCCTTCCACAGAAGGTGATTCTGTTTTAATTGCATCCGGTGTTTTCCCGC…
446175	JH818005.1	89432	89432	T	A	AAGTACACAGCTGTACAGCTGACCCCTGACCCCGGCGCTTAAATACTCACGTCTTGAACCAAGTCGAGCATACAATAAATAGTGGACACACAGCTAAGGTGAGCTGACCTTTGTCTTTATTTTGTATTTAGATTTATTTACTTTTATTTGATTTTTTTCCAACACAAAGAACAGTAAGTACTACCAATGCTGTCTGACTT[T/A]ATGCATATTTTTATGTATTTCATGCGACTGGTTTTTTTAGGCATTTATATTTTATTTGTAATAGATGTTCGAATTGAAATGGAAATCGAATTGCATATAGGTTAAGTAACTGATATGAGGTTTAGCTTGCGATATAATACATACATTACATATACATTATCTAGCTGAGATTCGTCTTGGATTCCATAAGGGAG…
446950	JH818010.1	28463	28463	G	C	TGATGAAATGAGCTTTTTAGTTCCGGGTTGCTTCGGAAACAGATTGCAGGTTACACAACAGTTACTTTGTGGTCTGGTCATTATTCGCGCTATAGAGTAATGAATTTTTTTTACCAAAATCGCACTAAACGAATTCTTGAGAAGATTTGTGATTACACATATAAATCAGTTAATTGCTCTATTCAATCGTATGCATGATT[G/C]CAATTTATGAATGATTTCTTCATTCTTTAAACTTATCTTCTTCAAGTGACACCAATCATAAACTTCGATTTAACATTTTTGTATTACAATATTTAAAACACATTTACAGATTTTGTGATTGAATCTTGTGATTGTAATTTTTGAACTGCGTTTATCCTTTAAAATTTTTAATGCAATTCAGTCTCTTAATTAAT…
447621	JH818015.1	30879	30879	T	A	AAAGTCCGGATTCCCGACCAGAATGAGCCGGACGGTTTTAGGATGATTGAGGTCAAAGTTTGGAACGATACTGTTGCGAATCTAAGTCTACTGGCACTTGGCACCAGCGCACCTGAAATTCTGCTGTCGGTCATTGAAATTGTTGGGAGGGGCTTCGAATCAGGAGAGTTGGGTCCAGGGACAATTGTTGGATCAGCGGC[T/A]TTTAATCTTTTGGTGATATCCGCAATATGCATATTTTCGATTCCAGATGGGGAAATTCGAAAAATATCCAATATGAGAGTGTTCGGTTTAACAACCTTCAGCTGTATCTGGGCGTACGTCTGGTTGTCTCTGGTCATTCTTGTAATTTCGCCAGGCGTGGTGGACCTTGCTGAATCTATTATTACCTTTTTGAT…
448334	JH818017.1	141133	141133	C	A	TGTAATGTCGTGAAAAGCTTGGCATCCCTCGAATACTTGTCATACTTCTTCGCATAACTTCCGGCCTCTACAAAGTTCACCTGAGTCGTCTTGGAACTTTCCAGGGATGCAGTTCCATTTTGAGCGAAAAGTTATGAGATCATTTATATGGGATATTTTAATGAAATTTGAATGTTCGGGAAAACGAACGTGACCCAAAT[C/A]TAAAGGTGTAGAGTCCCGTGAAACAGCGAATGGCCGACCGCCGAATGCATATCAGAGGTGTAGCAATGGAGGTATGGTAGTCGGGCCAGCGATTTGTGTACAGGAATTTCTCGTCGGATTTACCTACTCTGTGCCATTTCTATGAGAGATCTGGCCTTTTTTTGTTTATATGCTTATTTTTCGTAATGTTTCGG…
451785	JH818024.1	843119	843119	A	C	AATATTGAATAAAATGCTCTCCCCTATTGATTTAGTGACGTTTAGTGACGTTTCCAAAAATACTCTATTTATAACTAAGTTTAGAATTATGATTGATCTAAAGCGCTTACCTGACAATACCGACCAGAGTAATTTGGTCTACATCTGCATTCGTTTGGCCTAATGCATTGTCCGCCATATCGACATCGGGGCCAACATAA[A/C]GCTGTGAACAAAAGCAAAAACAGTACGATGCTGTGCACTTCTTTAAGCACTGAATGTTTATATATTCATTTTTATGTTAATTAATATGCAATGTTTGTATAGTCGCTTTAAAGCCATTTTGTCATGGATAGAGATAATAGATGGGAAAACCATATAAATTGCCATTTAGTGCGACATATACCAATATTTTTGAA…
451981	JH818024.1	982739	982739	A	G	ATGTCACCAATCATCGAGAGATCAGTGGAGGCTTATGGATGGCGAGGATCTCTGCTGATTTATTCTTGTTTTACATTACAATTGTGTGTCTGTGCTTGTCTAATGAGACCTGTCAAAACGTTCAACAATCGGGCGCAGAAAAATAGTGAAAAGCATATCGATGAACAAATATCGCCTCTTGCGAGAAAAGTCTGTGATAG[A/G]GAGAATTATGATGCCAGATATGCATCAATGCCATTTTTAAGAAATCGAAATTCTTTCATTGAGAGTTGCAGCACCCTAAGTCTTCCCATGCTTTTTGGAAGCCAATTGTCCGTCGATAAAGCAAAAGAATCAATTGACTTCATAGAATGCGAGAGCACTGAAACGCAACGTTCAGAGACATGCGCTCTTCCCTC…
457859	JH818049.1	539443	539443	A	G	ATCCACACAGTGTCCATTCTCTCGGAAAGCTGAGGAGCGAATGCCAATAAAGACCTGATGAATTGGTCCTTCTTGGCCACAGAAATTTCCCTCATTACAGGTGGGTTATCCCATATTTGGGCCGCCTGGGCAGCGTTACGGATAGCCAGTGATCCGAGATGCTGTGCTTCGTTTGGTTTACTGCGAATGCATTTTTTCTC[A/G]AGAAGGGCGTCTGCTTTGTACTTTTTTATCCTCTGCTTCTCTTCGACTGTAATATTAATGTTAGAAGACCGAACGATTTGATTTTGAGAAGCAATTTGAGCTGATTCTCCCATAGGTCCTGGTACCGTCTCAGATCTAGCTCCAGACAAGCGATCTTCTACAGAACTAGACACCACGTGGTGCATTAAGGGACT…
463421	JH818088.1	4973	4973	T	C	GGATCCTTTTAAACAGGCAATGACGTTCAGAAACTAGTACAATGTATAAACGGAGTTTCCAGTGATTTGTTTGTTTGGAGTGGAGTTGACAATTATCTGAGTGCATTACAAAACAAGCAATAAGATATTTTGTTGTTTAACGTTTACGCCGTGTTCCCCCGAGTGTAATAAACATGAACAATCTAACAAACAACACGGCT[T/C]TCAGTCCAACAGTTAATGCATATACCTATATATACCATGGGGTTTTTTATGGCACAAAGTCTGTTAGGCTCTTTTGTTTTTTTTATTTGTATCATGTAAATTTGGTAGTAGATGAGTCAGTCTTATAAGTGTCTGTACTATGTCTGTATTATTTCAATACTATGCACATGATGCCTATTTTATTCAACACTATA…
464822	JH818091.1	439556	439556	T	C	TGACAGTTTTATTCGCAATGCTTTGGACATGATTTAGAGTACATTAAAAAAAAATGCAAGTTAATTTCAATTTTGATTTACATTATGATGACTGTTTGGCAATATGCTTTCTTGGTTGATCAAAATTTCAGTGTAAATGAGGATACCTTTTCTCTTTGGTCATGTTTCATGCATGGTTTCACTATAAACATTCTTCAATG[T/C]GTTTTGCAGCCATGGATCTTGCAAATACTGTGCAAGCTAATAACGCCGAATACGAAAGGGACAGTGCAGAAGACATAGAGAGAAAGAAGCGACGTTTTCGCCTACGCAGACGATCAAGAAAATCAAGAAGTAAAAATAAAAACAGATCTAGTCGGTCTCGCCGAAAAGGTTCCATAGGATCAGGAGTAGGGGAT…
468143	JH818104.1	36814	36814	C	A	AACGCGACCTCGGCCCAGCCGACTGTTCTACCGGAGTACCGACTGTGGGAGGACCATTGGATCAGGTACTCTCTTTTCTTTGACAGTATTTTTTTCTTTGCTTAACCATAGTTCCCTTCCCCCCCCCCCCCCCCCCCCCATCTTGCTAATGTAAATACTCGACTAGTATGTAGTCTCAAACACCTTTGCATCAGCAACAC[C/A]CATGCATGGCAATTTCAAGACTTGCAGTACCATAATTCTATGTTAATGTTGTGACGAGCTTCTTGATTGGGATCTATGTATTGAGTAAATAAACCCCTGCACAGATATTTTGAGATTTGCAATGCTATTATTTTCCCCCATGATAACATAATTTTAGCTACATGTATGTATGTGTGTTTTTGTAGATGTTGTAA…
469149	JH818105.1	660921	660921	T	C	AGGGTGCAATTAACCAAACCCCTCCATGGAAATCTCCATGTGGAAAAACAACAATACCACCCTCATTCCTGGCAAGCTTGGGACCTATTCTCAAGCAAGCTGTACCCATCAAACGTATGCTACACAATGTCATCATAGAATTAAAGGAAACTGATGAAAAAGTTGAGGCTATTCAACAATATTACGTGAGTTGTGGTTTA[T/C]TGTATGCATATACAATTATTGTAAATTTTAAAAACCTTATACCTGTGAGTTTATCTTTTAAATTAACATTGTAGGTTAGGCAGAAATTTGTCGATGCAGTAGAAGCTAATATTATTCAAGGTGAAGAAAGTAATCTTCATCATATCATTGGATTCCCTGTGTATAAAGGCATTCAAGACAACGACACGGTAATG…
469315	JH818105.1	754703	754703	G	A	CCTCTGTTCCGGCCTCTGGAGATGGGAAGAACTGGCTCTGGAAGCTGCTCTTCAACAACTCGGCCTTGTCCCTCGCTTCACAGTTCTGTGTGGTCAAGTGGCACTGGGAGGAACCCCAGGTCGTGGGAAATACCATGTCGTTCACAGTGAAGGTATGTGGGTATAAAGTCAGCCCTGCTGTGGTTAGGGTACATGCAATT[G/A]TGGATGCATCTGTTTTGACAATACTCCTGAGGAAATTTTTGATATACTGCATTGTGATCATAGAAACCCTCTATTTCGATTTCCTGATTTGGTTGATCTTGTAATGATTTGAAAATATCTGACACCAACTTCCCCCCCCCCCCCACCTCATTATTTTTCAGAAGAGTTGACTTCCTATGTTCGAAGACATGCAT…
469595	JH818105.1	1010402	1010402	T	G	TCAGTGAGAAACTTAAGCACCGGCGCTAACCATGCTAACTTTTCAGTTTTGAACGCGGAGTAACTGTAAGGTTTTGACCTCGGGATCGGGATTCAACGACATTCGGGTTCAATGTTTTGTGTTGTTTGTTTACATGCGTGGAAGTAATGCAAGAGTGAGAGAGGATGTTTGTCCTTTACAATTAAATTACATGTTTTTTG[T/G]ATGCATCTAGTATTGGTAAGTGGCTGCGTAGATTGTTTTCAATATTTTGATCATTTCACTATGGTTTATATTTTTCTGTTCACTTTTGATAATGGTTGACTCAATTAAAATAGCTACCGTTAACTGCCAAGGGTTGGCTACATGTATCAAAACGCCAAGATGTTCTAAATTTCTATAAATTAAAAGGCTATTCT…
470013	JH818108.1	125993	125993	G	A	AAAATCCCCACGATTCTTTTAGCAAGAGGGGAAAAAAAATCTGCCACATGCATGCAGTGAGTCGTGATTTGTATTAATACGTGTGTATAGGAAATTGTAACAAAAAATATTGATATTTACTCCAATAATGCATTCCTGCCATATTTCAATTAAAGTGTAAAAAAAAAAGTGTCTACCCAATATCCAATCAAGCCATGCAT[G/A]CATAGTCTGATAATCACACAAAAAACTCGGAAAAATATCAACATTGCGTTAACATCGATATCCGCTGGAAGGCGACATACAGAAAGAGAAAAAACGAGAAATAAAGAGAGAGACAGAAAATCGTCTGACCCTAAAATAATTCATAACCATTTAAAACATACAGAAATGGAGAACAAATTCACCACTTTGTCGCC…
479648	JH818173.1	1000862	1000862	A	G	ACTCTGATATTCAAAATGTGAAAAGGAATTTAAATTTAAAAGCCGCCCTGTTCTTACAAATGGCAGTATTTGTCATGTGTGTATACGCTGTGTAGTGTTTATGAATTAAAGACTGTTCGCGGACGGAATTGGTAGACTACACAGCAACCTGCTTAGACCTGCATGTCAAATTCGCGAGCGTTTTAAACAAACCCTAATCT[A/G]CCCCCATCATTCCATGCATGTCCGACTTTAAAAAGCCGGCTTTTCAACACGGCAGATAATATCAAGAGTTCTCCAACACTCCTGATTAGGCGATCAAATCGTCAATTCAATTTTACAGAATTTAACTTCTATTTAATATTTCTAAACCGCTGTGGCAATATTTGTGTTGGATGATGTCTATAAATAATATTGAG…
484669	JH818189.1	44749	44749	G	A	CATTAGCCTGCTACCAGCATGCTGACCACACTTTCGCATCATTGTTGAACAGGCTTGCGACATCACACGTGATTAGGTGATAACTGACCGGGTCATTCAGTATATAAATTAATTGGAAATTATATTCAATATTTTTTAATGCGTTTGAAATAAAATGTATAAATTTCAGAAAATTTCTAACTTATGTAGATAATCACTTC[G/A]ACAATGTCTGGGTCGAGTTTCTAAAAGACTTGCGTTGAAAACGGCATGTATGCATTTAATAATTTTAAAAAATGCGAGTTTTATTGCTGAAATAAACTCAAAAGTCTAAGGATAATGGGTGGGTGTTATGTAAATCAAATGATATTGAAATTACCGGTGTACGTACCTTTGATTATCAGTTACTGACAAAAGTA…
485128	JH818189.1	363844	363844	G	C	AATATATGACAAAAATTTAAAATGGGCAAAAATATCATTTTTTTTTCATTCTCAATTCAAGATGACACACAAATCTAATTGCTAGTGTTAAAAGGCTATAACTCTGTAAAACGGTTATATCTCCACATCTTTAAATGAATTAATGAATGTTTTACTTTAAACTAAATCATATACCCAGATAAACTTATGATATGCATTCA[G/C]ATACATGTAGACAATTATAGACACTCACCCATTCATGGGCCTTCCACAAAACCAACAATAATCCAAATTAAATCCCCTGGCTATACTCTGCCGCGAGTCCCCCACTTTAGAGGGTGAGGTTTTAAACGTCACCCGGGGAGAACCCCCTATGTGATTAGAAATTCCATTCTTTTTCTTCACTTCACTCACAATTA…
487051	JH818208.1	114514	114514	A	T	CTATCGAATACTTATGACTGTGCATGTTCTGTGTTTATTTGATTTCTATAGTTTTCAATGACAGTTGTGTAATATTTACATTTATTTGCGAGAACCATGGCACGTGCTTGGCATAAACATATCAAAGAATTTTGAGCTCTGTATCTTGATTGTAACTCTAAAACTAACATTTAAATTTGACTGTTCATTAGAAATGCATT[A/T]AAAAGAGAAAAAAAAACTTTGATCAAAATCGTGGCCATGCCCCTTTAACGTGTTAATGTTAAATGTATATGAACATGTACATCAGTACATATGAAAATATTTCATATGATATAATTCCCATCAAAATTTATGTAGGGACAACAAGATGGCTCACTTAAATACCGGTAATCAAACAATATTAACTTAGAAGGAAA…
487181	JH818211.1	58980	58980	T	A	TATAAGTAAAGCACAATTGCACTTTTACGTTATAAGGGTTTTCTGTTGTAAAAGTACTCTGTAAACGATATGCAATTACAACGATTGTGTAAGAAAACTGCACCATCATGAATTGTTTGTTAGAGAACGGCGTTTTCAATAATCCCAAGTAATACATCATTTTACCCCCTAGCTTCATATATCGTCTCTGATGAATGCAT[T/A]GCTCTCACAAGGTAACAACTTGTTCCTATTATATACACTTCAAACATACCCCAGGAGCCAGAGGGAATATAGCACAAACAATAAAACTAGGGGGAAAAAGGCTCCCTTTATTTACATGTCTGAAAATATTTTTCTTAAAACCGTGATGACTTCACAACATTATAATGAGATTTTGTCTGAATCAGCCCCATAAA…
490695	JH818227.1	376567	376567	G	C	GATACAAATATATCGTTTCCGTAAACAACGGTTGCAAACTCTCTTCCAAGCTGCACAGGCATGGGAGTTAAGAAGAACCATTTAGCTTGGATAAAGCTGTACGCTAACATATCAACCACTTTCTCCCCGACTGAATTGTATCCCCCGATGACGATAAGGACGTCTTCTACAGATGCATACTTTCGAAAAGCCACGCGAGG[G/C]GAGTTGAAGTCCCATCGCCTGGAAGGCAGCAGTTGATATTGTATAGCTTCTTTCACGATTTCCCGACACCGCGAGTTTTCGTTGACAATATCGAGAGGTTCCACTTCGTGTAGAAGGTACTCCGAGCCAAGTAATGGGAGTCGCAGATACTCGAACAGATGTATCGTGTCTTGCTTTCTTCCCTCTGGATCAGT…
491223	JH818228.1	243113	243113	T	A	GAAACAATACTAGCCGTAACTTCCCATCCGACCAAAATGACATTAAACAAATGAAAGCAAATTAAGGAAAATTGAAAATTTTTTTTGAACGCTTCATAAATTTATTTATTTATTATTGAAATAAAGAAAAAACAATTCTATATGAGAGAAAGAGAGAGCATGAGAGTTAGCATGCATGTGTGTCAACCTGTATATTAATG[T/A]ACATTAGTTTTAAACATGGCAGGCAATTAAACAAACATACGGACATACGGACGGACGGATAGATAGATAGATAGATAGATAGATAGATAGATAGATATAGCCAAAAAATCCTATTGGTATGTTTTGTAACGCCCTTTCCAATGATTGACATAACCTGCATCCGGTTCTTTCAAAAGTGTTCTTCCGGTCAAAAG…
492250	JH818230.1	181614	181614	C	T	CTCTAGGTATTAGAGTATATTTTGCTTTATTGTGTCTATAAATATCTAATGATTTGCAATGGATTATATACATGAGTTGTATTTTACTCAGGTGACTGTTAAGGCCCATAGGCCTTGTGTTACAATTTCTTGTCCTATCTGGAAGCAATTTTGAAAAATATGCATAAAAATCCAAAATTTTGATATATGGGTCATAAATC[C/T]ACCGTATTCCTCTTAAATCTGTTAGTTCCAAGGGGTGTCCAGGGGGTGGTCATGGTAGCAATTGAAACAGAGAGGAAGCAAAATATAATTGACTTAGCTGGGGATATAATCAGGTGCTCTTCCAACAGAGCTTTTCGATGTGTAACGGGATGGGAGAAATAATGACGGACCAGACCGGGATTCGAACCCGGGCC…
492940	JH818237.1	260960	260960	T	G	AGTGAAGCAGAGTGATCTCATCAATAATTTAATTAATCTTCTTGTGCATGGACTGTGTTGAAGCACCTTCTGAATAGTATCTGCTGTGTTTTTCTATTATTATCGTGCTTGCACGATAATAAAAATGTGAATCTATTTTCCCTGCAAGGAAACATCGTCTTGGTAAAAATTTGAAGCACATGCATACTTTTTGCAATTAT[T/G]TATTATCAGTATTGGGTTGTGATTGCGGTCAAATATGAATGTGAAAACTTGTTAAATCGGGCTATGAATTTATGATTAAAATTGTAACTTTTTAGTTTACAATTTGTAAAATAACAAGAAGACATAAAATCATCCTCAATTTTGTCATAAGTACAATATGTAATGAAAATAAAGGTATACCCCGGTAATTTGTT…
493891	JH818245.1	14452	14452	T	A	TATCAAAAATATGTCAGAAAACAAGATAACATCGCATGCGCGAGTTCATTTTGCGCTAAAATAGTTGAAAGAGGATAAGCAAGTGTTCGAACAAAACGCGAGAAGTTAAATGTTTTGAGAGTGTTTTGCTCCGTTAGAGCTGAAGACATGTACGATCTTTTTAAGTGTATGCATTTTTTGATCCTCCATTCAGAGAACTG[T/A]TTACTATTGTCAGAAGACAAATCTATCATCAAACCGTAAATTTTATTCTTGTAAATCAAATATAATGGCGCCACAAAACATTAACACGGCGATAAATTTTTTACATAAGAATAGACTTCCTTGCTTGTACCGGAACTTAGTGAGGTACGATATTATTTTCTTTGCAACATATTGCGTCTCTTCTTCATAACATC…
495647	JH818252.1	7644	7644	A	C	TAAAATATGTTCACAGCAAACGCGCTTACAAGGTGTTAACGCTTACAATGAAGTCAATTTATTTTCCTCTACTGTACAAGCGTATGGCAAACTCAATGGATAAAAATATAATGACTGTTGTTTAAAACGAAACGACAGTGTTTGTTTCGGGCACTTCACTTAAAGTGTGTTTTACATGCATCATAAAAGGTTAACTTTGC[A/C]CAAGCCATTCCTTTAATGTAATGCATGTAGATGATATCGTAATGGTCCGATTACCAGGGATATCTAGTCCTTTGTGGGGCTGTCCCCAGTGGTCAAACCAGCCGGGCCAAAACTCCATCACCATCAGAGGAAATTCGGGACTCCATTCCCGGATCATCCGGAACAGTTTGCTTCCGTCTTCCATGGAGGGGAAG…
496041	JH818254.1	241771	241771	G	C	CCCCACGGATCAGAAACCTTTGACTTGAGAAGATGCATCCACTACCGCCCCTCTGAAAGTGGCCGGCTCCGATGTGATAAATTTTATTTTGAAAAAATAAATCGAGTGGAAATTTTCGGGGAAAAAATTTCCACTCGATATGCAAAAAATTCAAAAAAATTTTAATGGCTGCTTGACATGTGGAATATCGTTTTATTCCA[G/C]CCGTGTTTGTTATCATAAGGATACTATTGTCTTTATGCATTAACTGGTAAGTTAAAATAAAATGGCATATTAGCAATGAAAATTAAAATATAGAGCAGTTGTTCTTCCTAGAACATGACCCGTTCGGTAAATCAATATCGTTTTTTATGAAAAAATTATAATATCCACCCACCCATCCGCCCTGCAAATCAGGA…
497003	JH818257.1	190038	190038	C	T	GTATTACCTTCGAGAATATCAAATGAAATTATACCGGGTAAGAGGATTTAATTCACCATACATTCCACGCATGGCTAAAGTACTACTTTGTATTGTCGGAAAACCTGCTCTAAGCGGAACAGGTGTTCTAACAGAAACACATTTTGTGTCGCATTAATGAGGATAAAATATGAAGCATCAGAATAATGACAAATGAAATT[C/T]TTAAAAATGCATTTTGCATTCTAAATCAGTGTCATATTGTTATCCTTACTACTTACCAGACGAACTTACTGTCCACAACTGGAAATAGTTCCCGCTTTCTCGTCTGGTTTAACTGACACAAGGTCAGTCGAACCCCCACCGAGCATTTCAGCTATTTAATTTGTTTTTTTTTAATGAGAATGTATTGACATGTT…
49719	JH815978.1	364701	364701	T	A	GGTAAGCACATTAAATTTCAGGTTCATTGTTTCTGTGATTTTGAATTTCATGTTTTAATAAGTTGTAGCATCAAAGAAAGAAGTTAATGAATTGTGTCTTGTTTCCTTGCAGGAATTGATGAGGATGAGACCCCAGAAACGCAAGAACCCGTCACAGAAGACATGCCACCTCTGGAGGGAGACGAGGATGATGCATCCCG[T/A]ATGGAAGAAGTTGATTGAGTGTATAGAACAAACTTTTAAGACTGCAAGTCTCAAAAATATTGAAAGCAAAAGAAACATTTCTTGTTCGCTGTAAACATGTCAATCCATTATTTCATTTTTGTTTCGTTACATGTGTTATTACCGGTAACTCGTCGTTTGTAAATTTTTTGATATGTGAAATAAAACTAATTATG…
49798	JH815978.1	407040	407040	A	G	ATATTTATTGTGTTTTGTTATGGGAATTATATTTAAATATAATACTAAACTCTCAAAGGCTGAAAAGCAATTATCTGACCTAGGCAGAAAGACAATGTTCGCTTAAAGAAAAAAATATTGGAGACATGCTACTTAATCATGAAACTTATTTTTATCGGTTTTTGATTGATAAGTTGGTGGTATCATTAACTATGCTTCAG[A/G]AATTTGGGGTACTTATAAAGGTTACAATGCTAAAAAGCTACATCTTGATTTTTGTAAGCAAGCTCTGGGTTTGAAAAGGTCGACATTCAATGCTGTTGTGTATGCAGAGTAAGGTAGATTACTCCTTATTACAAGAAGGATTTTAAAACTTAACGTTTTGAAAAGAATTGTTATATAGTTATAATTGTATTATC…
498768	JH818262.1	423384	423384	T	C	ATTTTTAAAATAAAACAAATGTTTTGTAAGTTAAAAGTTTACCAGTTTGATTCTTAACAAACATATGCATGAAAAAAAAAAAATAGGGTCTACTGACTGTTCAGGCATTAAATAATTGTTTTATTACCTAATTCTGTTTTTAGTATTTTGTGTTCACAATTATAAATTACAGAAGGTTTTTATACCATTATGCATTCAGG[T/C]CATTGTTAATCAATACCAAGATGACCTAAAAGATAAATTTTAAGAACAATAGTAGAATAAACAATATAAAGTTATCTTTTAATCTTGTATCAATTGAACATTTTTTTAAAATACGTTGCCGGTACAATAGATAGCAGTCTATTGACAGGCGGTCCAATAGATCACAGTCTATTGACCGGCGGTCAATAGATCGC…
499237	JH818263.1	294781	294781	A	C	ATTGTATATGTAAACTAAACCGGAATAGATGGTGTGACGTAAAAATAATTATGTTTCTTGGTTTTTGATTCAAAAGAGTTCTACATCATGTAAACCTGCAGTTAATACGATTTCACTAAGTTTAATCGTGCATTAAAGTTTAATTATGTAGTTTATTTTTTTAAAACAGCTTGACTTCTTGTGATAATTTAAACCTTTTT[A/C]TGTTGTAGAAAAATGTGTTTTTCTTTCTCTTCTCTTTAAAAATGCATTGATCGATATTTTTATACAATGATCGGGTAATAAACAGGCACGAGGTACTGTTTACCGGTTGTAACGCAATTCTTTGGCTAAATCAGTAAAACACCAGGTTTGTTTTTTAAATTTTAACACTTTATATAAAACTAAAATATGTATAG…
502485	JH818278.1	607668	607668	G	C	GACCTAAATATTGTAAAGTATTGAGACAAAACCGATACATAATTTATAATTAAACACAGCCGAAATGTTCTTCTTTACTAACAATATTGGATTGAAAAACTTTGACAGGAGAGACCTTTCATTTAAAAAATATTTCATATGTTAAAAAAATGCATGTATTTTAAATGAAGGTAGCAAAATCATATGCATTTTCGATCAAT[G/C]CCCAATTATTTCCTTAGAAAGCGTCATTGTGTTTGCAGTTGTGTATTGAAACAAAAACAATTTTCCGAAGAAAAAAAAACTAAATCGGACGAACAAAGTACTGCATTCTGTGCGTTAGTCAAATAAACAAAGGGAGTGAGCAACTATAATCTACATCATGATGTCTTTTCAGCTTATTAGTCCCCTACCGGTTT…
503657	JH818281.1	39535	39535	A	G	TTTTGGATTAACGCATGAAATCTCCTGTAGAAGTTTTGTAAATTATTACTGATTATTCTGTTCCCCGGAAGATTTTACCCTACCTTCTTTGTTTTCTAATCATATCTTCTGGGCAGGTGCCGTATTTTTCATTACTGGGACAGAGAAGGTATCATAGGGCCAAGTTCGGTTCAGGTGAGCGAAAACAGAAGGTAATTGAC[A/G]GCGATATGCATGTAATACTATTAGGGAGGGATGAGCACGTGAAGGATATTGTGACAGCACCGTATCTCGTGATTCATTTACAACAATCTGTTCCTATAAAAACTTACAAACGTTATCCATATTTGTTCCAAATATAGACACAAAATCTAAAAATTCTCGAAGATCTTGTTTATGTGACATATTGCCAATGTTAA…
504898	JH818284.1	446040	446040	G	T	ATAACCTCACACAACTTGATGCGGAGGAGAACTGGGGATATTTGAATCTAGATCTTGAAACGTACTGTCATAAAAATGTGTCAATTGGTATAAAAACACTTCAAGTTTCCATATTTTTTTTTTAATTTTTACTCCTTACAGTTAAACAATGCGACAACCAAACTCTTTAGTGATAGTCTATATAGAGATATAAAAAACGA[G/T]AGTTATGTTATGAATAATATGCATTTGTGAATAAATGCATGTGAATCGAGCATAGAATTAACTCGATTGGAGAAGTCTCCTTTACGAAAGTGTGAAGAGGAAAATCGGCTAAGGACATGAATTATTCATAAGATCGAAACAAATTCTCGAGGTGAACTATGACCAAAAGGGCATTGGGAAGGGGAGGGGTACCA…
506776	JH818298.1	166536	166536	G	A	TGACGGCTGGCTGTGCGAGGATGTGGTATCTCATGTTATGTATGTCTGCTTGATTTCTATACAATTTTAACTAAAAACTTGATTTCTATACAATTTTAACTAGAAACTTTAACTATATATATTCCATTCACTTTATCAAAAATATAAAAATGATTCAATTTGGTGTCAATGCATTGTTCAAATTGCTAACCATACATTCT[G/A]TAGATGTAGGTAGAAAGCTCTAAAATAATTATTTGTTTATTATTAATGAAATATGACCAAGGATTATCATTTTTCATATTGTTTAAATTGTTTATAGTACAAAAATAAATATAATTATACTGTGTATTAATTTTCAAAGGACAACAACAGAAATGGTGGAGGTTAATAAGACGATGGTTGTTGAATACCCTGGA…
50698	JH815980.1	449664	449664	T	A	TTTCTGTGTTGACATTTGATTGTTTAATTCATAAGGGCATTATGTTCAAGAGTATAATAATTTGATATTGGTAGCTTACATTGTTTCACCAACTTAAATAACCAAGTAAATTGGCTCATATTTTTGCATAAAATGGAAGCAATTATGAACACAGCTGGAGGTTCCAAGGCAAAGTGGGTAAGCAATCTTACAATGCATTA[T/A]CTTAATTCATTCTGATACTCTTTTTTTTTAAATCTTGAATATTTAAAGACCTTTACTTCTTAAAAATTACCATATTTTTTTTACAATATCTGTAATCGTTTTTAACATTGTTTGTGTCAAATTTGGGTTTTTTATGCTTTTCAATCTGTAGGATAGTAGTTTAAAATCATCCTTAAATTCAGCATCAGGATCCA…
507883	JH818302.1	104499	104499	G	T	CCTTCCGAATAATGACGAAATCGCCGCACTGACGAAAACAGCATACGAATCGGGAGCAATCGTGTCTGCTGTCTGCCATGGAATAGCTGGTCAGATTTTTTACCCTCTTGTTAGGATTTTTTTTAATACTTATTTTATATTGATATTGCACACTCCTACTGGTTAATTCGGAGTTGCATACATTATGCATAGGTTAATTT[G/T]TATGCTAATTATATGCGTTATTTGTTACAAAGGCATTAAAAAAATCGATGCAAATGTCGACTTGTCAAACATCGTTTTCAAATACAGGTTTTGTGCCCGTGAGGCTTTCCAGTGGAATAAGCATAGTTAAAGGACAGACACTCACGTCCTTAACGAACTCCGAGGAGGCTGCCGGGAACTTCTTTAATCTGGTT…
513126	JH818314.1	403816	403816	G	C	CCTGTACAGAGGGACCCCCCGCAGACTTCACGCTCTGTTTTCTCTTCTCTGTTTGAACTACCGGGGGCTGGTCGTCCACATCAATGTCAGAATCATCCCAGCCATACTCTTCCATGTCAGAGCTTGAATTTCCATCATTGGGGTCCTCAAATTCTATAAACATTGAAAATATTTCATCAGTACATGTATTAAACATACGT[G/C]CACACATGCATCTGATGTATACTTATAACTCATCTTACATGACAGCAATGACATACATGCTTCCTATTTAACATATAAGGCTCTCCCTTAATCCATTTTGATTACTATAGTATCAAAACATTTATGCATCATAAATGTTGATTAGCAAACTTGACAACAGCATCAATCCACTCAATATGGCTCTGACTAGATTA…
513787	JH818317.1	28976	28976	G	A	AGTTTTTAGACCCGAACAGAAAGTCAGAAACCAGGCAGTGATACCGTTATCTCTTTATACAGATTATAATTTAATAATGTTTGATTTCTTTTGTTCCGGAAATACATGTCTGACATTCTGCAATACCGTTTCCCCCTTAATGTCGCACTATCTCATGATCAGTTTTGTCCATTTGATTTTTGTGTTGTTTTTGCAGAACT[G/A]CATCTAATTTTACTTAACAACCAATCTTGCCTTACAGCTAACATGCATGCAGATTGTACTTCTTTTTCATTACAAAAGAGGTTAAATATAATCAAATTATTCTGTTTGATTCAGATTATCAGATAGGCCGGTTTTCGATGCAGTGTCTGCGGTTTTTAGTAAATAGCAATATCGTTTACTTAAACGGTTTCCTA…
515093	JH818336.1	163918	163918	G	T	ACTAAAGGCAGATGGTACATGTATAATCTTCAATCTTGATAAGCTAGATATGTAATAGACTGTAATTTTTTGGCTGTTGTCAAATGTCAACATACTTTTTATTAATTGAATATTATATTATATAGTAATTATATAAAAGAAACCTAATACACACAATTCTAAATTTAGTCACGGTGTAACCAGTGGTTCATATTTTTCAT[G/T]AAATATGCATTGGAAAAATATGGAGGATTTATGTAAAATTACGATATACAAGAAATTTACTGAAGTTCAAGATTAGAAAATTTTCATGTTTAGTCATGCACATGTACCATAAGCGTTTATAAGCCAATGTCAGTCCAAAATTAATTCTCCAATCCAAAGGTTGTTTCCCTTTGCGGGGTCAACCAAAAGGTCAA…
515749	JH818341.1	8970	8970	T	A	AGATATTTGCCCTAAATAAAAAAGAAATATATATTATTAATTTCCGACTGTTTGGGAATTGTAATTGAAAGGGTTGTTTTGTGTGGGTGTTGATTGATCCTAAAAATATTAACTTCCTTAACGTATTATGGCAAACTGATTCGTTTGTTATTATAAAGATACATGGGTATTGTATACATTGTTATCTAAATATGCATTAA[T/A]GAATCATCCAAAGGAAACCTTGATACTCGATGCTTACAATTACTGAGTAAGAAAAGCCACAAGGGCCCTGGTAACAAATCATTCTCAAACAAAAACAAATTGCTGAATAACGTTAAGTTCAATTAAAATCTAATAGATACTGTTAATAGACAGCATACCTCGTCTGAGACATTGCCGGCATACATGAGATTATT…
518596	JH818368.1	301089	301089	G	T	CAAAACTAAAAACCCGGAAATACATACGGTCCATCCTCCGCCGTCAGTCGTCATATCACAGTAAACCCGCTTTGCGTGAGTATGGTCCGGATAAATGGAATACACTCCGTCTTGATTTTTCACGCTAAGGTCGTTCCGCAAAATCTCTAAGCAGTTCACGTGTTTTTGTTCTACAAACCGATGTTTGTAATATTCATTTA[G/T]ATTAATGCATATCTGATATAATGCGTACATTGACTGCGAAAAAAATTTATTCAATATGTAATATTTTATATTGTATATTGAATGCAATAAGGCCAACTTAGGTCTTTGGGCCGATAGGGGCGAATGTAAAATAGCACTCTTTTGTTCTCTTATTTTTTTATCTGATGTAAAAAGTATGTATACTTACTATCATC…
518666	JH818368.1	340924	340924	A	G	AGAAACATAAATTTTCAAATTTTGACATTTGCGCCAAAGAAAGTGCTACTTAAAACACGTCTTCCCTTGTTTCTGGCGACAAAAATATCGGCTCTTGGAGGAAAGGGGTAAATATCTGAATTCTTGATCAGTCAAAGGTGACAAATTTGTCCAAAAAATGCATCCTTACAGATCTTGAAAAGGATAAAATACACATGGAG[A/G]ATTATTTACCCATGTTGTAAATTTTCTTTGAGCAAATACAGTCGAAAGTACCAGCAAACAGTCCTCTCATGGTCTCCACAATTATGATCCCGGGAACGTTTACAGTTGAGCAAATATTAGCAGTGTTATTCAGGGGTCATAGACAGTTGCCATGGTTTCAGGACCTCTGGGTTGTAATTCAGGTGCAGCACGTG…
520778	JH818379.1	76416	76416	C	T	GGGGAAAGTAGGCATTGTGCATTAACGTACCTGACGGATATTTACTTAAAGAATAAATGGATACCAATATAAAGAGGTTTATGCGTTACAATACTGAAGTGGGAATACGTTAGTTTACGGCTCATCTTTATTGAAAGGGACCTTAATTTGAAAGATCTTACTTAGGATTTGAGGAGTTTAATTTGATTTCTGGCATGCAT[C/T]ATGCGAACGTGGTGTGAAACTTAAGGGCAATATCTGAAACTAGTGAAGGAGAATTTTTTGTTCCAAATGGCGTTTTGTGTAACTTGGACTGGTCTTAATCACAAAAATATCAAACATCTATATTCAACGAAAGAAACTAAATTTCCAAACCGGCGAACGAGAATTTACAACCCCAAGTCTCTCTCGTTCGAGGT…
52103	JH815992.1	380928	380928	T	C	TAGTTTACCTCGATAATTGAATGCATCAAAACATTCGGTATGAATTTGTTTAATGCTAACTTTAATAATATATCGTTTGATATAAGCAAACTATACATTGTATACCTAATTCTTTACAAAGTCGAGATTTTTCTGTTGTGTAAATACATGCATTGAGTATTAATCTAGTAGTACGTGTTATCTGTATCTGTCTCCTCTGA[T/C]CTCCTGTCTCGAAGACAATTAGTTTTATTTGAACTTCTACAACAAAACAACGACCTAAACACGGCGGCGTAGTAAGACCGGAAGGTGATGTCGAAATATCCGTACACGAACGGATTCACTACGTTGGAGACCATGTGGAAGCGCCGGAGAAGCAGGAAAATGGTCAGTTTCCCGCCACTCAGGTCCAACCAGTA…
522478	JH818386.1	79377	79377	T	C	AACCTAAAAAATGTAACATCTGATCATTCATTACTTAGTATTTAATAATTGACTCAACAAATACAATTTTTTTCCATTCTATCTTTTTAACTGTTAATTCAACATATTTATAACTTTTTAAAATATTTGACAATCAAAGTCATAGTGCATACGAAGTAATAAGTTAAATAAAAGTTATGATATATTCCATTATGCATTTT[T/C]CATAGGCGGTAATGTTAACATTAGGGCTCAAAGCTCCAACCCTAATTTTCGTTCAGCAACGAGAGACCCCTTTAATGAAAGTTCATCGAATTGTTTCTCTTGTGTTAAAATTTTGTGATGTCGGATTCGTTTTCCGGCAAAATGCGTCTGTACTAAAAACAAGAGGCACAGGGGCCACATCGCTTACCTGAGCA…
523815	JH818386.1	1105760	1105760	A	G	ACAAAATTCAAATTCCTCGGAAAATTTCCTTGAAGGAATTGCATCAGGCGACGAAATCTGTCACTCTGTTGGTTAGACCAGAAAGGGTCATTCAGGCGGGCTGGCTTCAGTGGATGGCCGATTCTCCCAGACACGGGCACGGAAGAATGAGCTCTCTTGACCCTTCTTGGTTCTTTTGAAGCCAAGTCTACAATCAAAAA[A/G]GTAAATGCATAAGTTATATGTATGCTCTTTTTTGATTGAAAACACGTTAAATCATACTGTATTTATTTATGGTTCTCTTTCCGCATTGTTGATGCTTTTTTGATAAAAATTAAGGGTGATAAACAAACTTTTGATCAATGACCATGATGTTTGCAAAACTAAAATCCTGCAAAATCATTGTAGTTTTTCGTGGT…
524140	JH818386.1	1373211	1373211	C	T	TATATTAAGAAAAACTTCCAAAGCCTTTAAAAACTACCATATATATAAAGTGCGTGTGCGTTGGAGTGCAACCAGTTCAAAAGATCTTGGGTATTATTTTTACGGATCGATGACTTCACACGGGGTGAAAAACTAGGCCTCACGTTTTGCTGTGTACAGTGTACCCGAGAACAATTAAATGGCATTATACAACAGAATTA[C/T]TTGATAATGCATATTAATAACCTCCGCAGACATCCATTGGTTGGTAAATTGGTGTCCCTGGTTTTTTTTAAGAGAACATCGTTCGATGTTTAAACATAAAAAGGATTGAGTGTTTACCATTGAGAAATACTCATCTACAGACAGTTTCAAAATCGATGTCCGCCACAGGCTACGCCTATACTTGATATTGATCG…
526255	JH818394.1	25141	25141	T	A	TGGTTTGCCATTGCGTGGGTAGCTGTACCAAATAAACTGTGTCCAGCGTGTTAGGGCTATGTTTTTTGGGTTGGTTTTTTGGTGTTGATTCAGATATTATTCTGACTCACCAGAATTGGCTACCAACACCCTTGGTGCAGTCGGAGTCACCGAAACCAGAGAAGTTCAGGAAGGAAAATCAAGTTGTTGTTTATACACAG[T/A]GTTTGATAATGCATAGGCATGCACAAAAAACAGAAATGATTGATGGGTAAATGGGCCGGTGAAGAATTTTGTTTTTTTGCTGATTAACTGATTTAGCTCCATGAGGTCACTCAATGACGTCCAAGGCAGACTTAATCCTATACTGATGAAATTGAATTTCAATAAAAAAGATAGTTGATTCAGCCTGCATAAAC…
526925	JH818396.1	101395	101395	T	C	AAGTTAAATATACATGTATTCAAAACTCGCAAAAACTTATATAACAGTTGATATTTTCATTGTAATTTTACCCGGAAACAAAAAAATTCTGACCAATGCCTTGTTTTAATCTTTCTCTCTTTAGTTACTGTTTTAGTACATTCGCCATTTTATATCCGCCATTTTTTTAAATGAACCAGAAAGCAGAATGTCAGTGCCGA[T/C]AGTCAAATTAAAAACGATTAAAAAGTAGTTGCATGCATTTTAATTTTAAAAAAAAACTTCAATGCATTTTGAAATTACGAGTAGCCTGGTAAAATGTCAAGTTATTTTTTTTCTGGTACTCGCTATTATTTGCAAGTTTTATAATTAGGGAACGTATCAATGTAGCGATATGTCAGTCAGAGAAAAATTGCCCC…
528985	JH818405.1	38490	38490	G	A	TCTCCAAGTGCTTTCTTTGCAGCAGAATAAAGCGCTTCTTGCATAGCGTCATTGTCTTCCCACCATTTCTTTTTGGCTTCTAGTCTTTTCTCGGCCTCGGATGACAGAAATTCAGGAAAAATGGTACTGATGGATTGCAAAACGTACATAGCTGGAACTGAGTTGTCGTCCTTAATAAACCACCTGTAAAAACATAGAAT[G/A]TCTTTATATGCATTAGGTTAAATTTCCTACTGCAATATTTGAAGGAATATGGTCGTTATATGCAGTCTTACCTTAAAATATTCAAATAAGCAGAAAAAAATACTCACTTCTTCAACAATGCCAGTTTATCTTTATCTTTGACACTTTTGAGGAGTTTTTCAAATTCTGTGGCCTGAATTTCTCTCGGCAATGCA…
529693	JH818407.1	297311	297311	A	T	TTAATATAATTTGATGTGTATTTACATGCAGTGCAGTGTATATATAAGGGTCATAAAGCATATACTGCCAGCTAGGGTATCTGTAGTAAAATACTGGAATAAAATGTGTTATCATCTACCATTACCTTTACACATTTAGGACTAAATGCATGTAATTACATGTATATACACTCACAATCATATAGCTTATATTTTACATG[A/T]ACATTAAATTTACCAGGACTTGTGTATTTATATTCATTCCCTTGATGGACTAAAGTGCAAGGTATATTTACAAGTCATAAAAATGATATCTAACTTTATTATTTTCAAGATTAATCTGTATCAATGATTTTCCTTATAAATTGGTACTAATTAATATTTGTAGGTAAATGTCGCATGTACCCGGTAATATATAC…
53102	JH815993.1	366548	366548	A	C	ACCTGTGTGGACGTACATCTTGCCTCGCCGTGTTATGCGGTCGCAATGAAATTATCAAGTTTTACGCACTTTTTTTAAGCCAGGAGAATACTAACATCAAATAAACTGGTCAAAATATAATCTACAAACAGAATATGCACATAAAATAAGAATTAAATGCATAAATCCAAAGACCACGAAAGGAATACTACACATCGGCC[A/C]CGAGTATCAGGTGTGCAATCGGGTGTAACGAATCGAAGGGTTTATATACTAAGCATCGGTGTGACGTTGCCTATTTACAAGCGGTGCTCAGCTTTAAGGATGCAACGGAGACCTAATACCTAGAGGAAAAGGGGTTTGAGCCACCGTTGCACCGGTACATGTACAACCTTTTTTTTTTACTAATTTGATCTCAA…
532369	JH818432.1	175023	175023	T	A	TTATCTCAGTTTCTATTTGTGACATTTTCGTTGGTCACATGCGAATTATTAAACCTGTTCCTTTGATATGTGTCCCTTACTTAAAACCAGTAATCAGTCATGTTTTCTCTCTTTTATTTTCATTTAAATCATTCTCTTACTGTCCAATACAAACATCCATTTTACAATACAAATCCAAATCGATGCATGTTATCAACTTT[T/A]CACCAACTTTTAAAGGAAATACTTCTTGTATTTTTAACATGTTCATTTCAAACTCATTGGTATCGAGAGTCACTAATCGCTGTAAATACTAAATAACGAAAACAAAGATAACATATTACATAAAACAACTGTTATAAACAAATAAGTTTGCAGTTTGTATTAATTCTGATAGAATCCAGACGCGCCGGGCCACC…
533166	JH818436.1	29458	29458	T	C	TTGTGTTTTATATTTAGCATCGCCCATGAGCTAGCGGGAAAATCCAGAAAGGGGAATTTATTGAGAAGAGTCATGAGTTGAATATTTTTCATATTTTATGTTAATCATTCATCAAATGATAACTATGAGTTAGAAAAAATCATGCCTGTCTGGTCTAAAAATGAGAAATGCATTTTTCTGTTGTTCTTGCAATTCATAAC[T/C]AAGGAAATGATGAAAACTTTAATATATATGAAGTTTGTCTATGAATATGGACGGTGCATAAGCTTTTATATCGTCTGCATCATACTTAAATTTGAAAACCTCAACTCTTTGAAATCGCACAGGTCTTTACACATAAATAAATATAATCATGTACCTAACACCTGTCATGACAGCATTTAAAAGAAGAAATAGAT…
535435	JH818444.1	1243598	1243598	A	C	ATCTGTTCAGTCAATTTCTTATAAAATACTTCCACACCAATATTGATCATATTTGGTATGAAGCATCTGTTGGGATTCTTGGCTCACAATGGGGATGAATTTATCATAAAACTGCATTACTGCTTCTTTTGGAAACAAGTTTTTCTACCCCTAGACATCTTGCAGACAGACTGAGGGTATACATGCATTAAATTATGATG[A/C]TCAAAACAGTTTTTATCAAATTTTTTAATTCCATGACCCCAAGGTCTTGACTTTTTATATATTACAACCCAGTGTGGGGTCTGTGTGTGTGTGTGTGTGTGGGGGGGGGGGGTGTTCAGTCTTTAAATCAGTTGAAATACTCTTCTTTACCTATAGTATTCTTTGCTGATCATGTCAAAATACTAGTACATTAA…
535505	JH818444.1	1280872	1280872	C	G	ATGCGGTTCCAATGTTTACATATACATAAACTCATATCCCCCATGCTGTCCTCATCATCAGGTCAAAATAAGCATCGCTGTCTATGGAGGCGCTGACCCCGGAGTAATAACTCAGGAACTCCTCCCACAGTATCTACAGAAAATAACCGATGCATTGTCACCCTAAGAAAATATAAACCACTGATATCATAAGAATGGAT[C/G]TAATGTTTTGATTGGATGCTGATGAGCCACATTTTTATAAACCCCATGCATGATTGACCTATTTGTTCCCAAATTAGGGACGGACCCTTACAATGCAAACTGAAGAGGTCAAAGTGCGTGTTTCTATCATGCAATAAAAATATCAGTACGAGCGGTCCGTCGTATGACTACGTACTCGTGGTCATAATCTACAT…
538043	JH818457.1	103041	103041	C	A	ACAATATAGACACACAATCTAACTATGAACTGTTTTCGAGTGATGGAAAAAATTTGCATCATAAATCATGCTCTGGTGATACGCTGGGGGATTGTACATTGTCATGTGAATATTTATTAAGATGTATTACATGTAGTTGTTCATAACGAGACCAGCAGGTTAACATAAAAAGTTCATGCATGCTTGTTAACGGATGCAAA[C/A]AATAGGGGGAAAAGCATGTTGTGTATTGATTGACGAACAGGGGCGTATTTTCACCCAATACGACGAGTAAAGTGGCTTTTTAGTGGATTAGGCATATATATATGACATGCAGTCTACTTATGAATTCACCCGGTATGTCTTTCTTTACACTTGGATCTTTAACTACCAAATATGGTCCCTTTTACCATTTTCGA…
539503	JH818466.1	467811	467811	G	T	TCACTAATGTTGGCATCCAGTTTGGACTTCTCTTTAGAGAGAGATTCAATTTCCTGTTTCACTTTGTTTACATCTACTGTTTTTTCTGCTTTGCTAAGTTCAAATTCCTTTAAAAATATTCAACTCAGATTTTTTTCTGTTCAAGTTCTAATAAATACATGAACTATAGAAATTGTGATGCATGCATCAAAATTGCAATT[G/T]CAGTTATCTATTAAACTTTATATTTTTTTAATTTAACACAGCTGGTTTTTATTTAGTTAAGTCATATCAATTCGTCTTTACACACATCAAGTCTTTACAAGAAGCTTGAGAAGATATCTGAGTGCACTCACAGCTCGCTTGAGGTCACGAGTTATCTGGTCTCTCCTCCCGGCAGAAGCCTCGACCTCGCTCAG…
539840	JH818466.1	728907	728907	T	C	AATGATTTACAATATTTTATTACATTAAAAGTACTGCTATTTTTCTTGAGAGATTTATCACTCACCTTCCTTTCCTTGGGCCCCGCACAAAACACCAGTCCACATTGATTTTCTGGCCTAGGATTTCTGATCCATTTAATGCATCCATTGCTGCCTGTGCTTCTTTGAAAGTTTCATACTCCACTAATGCATAACCCTAG[T/C]GCAAAATTGTGGAAAAAAAGTATTTTATTCAAAAACAAGAAGTAAGTGAAAGTTCTCATTCTCCTTATTTCTTAAATACAATGTACAAATCTCAGAATATATAGAGTTTCTCACCTTGAGAAAACCTGTACGTCTGTCCAGGTTAAGGTGAAGGTTTTTTATCGTGCCATAATCTGCAAATTTATCATGAACGT…
540093	JH818469.1	43748	43748	C	T	GGTTCCGGTTCACTGAACTCCGGAAGTGGGGTGTTCTGACCGGGCGTAGACGTGTCAGGGGTCATTTGTCCGTTCTCGTAGCGTTGGACGTTCTGTCGGTATTTGGGTTGCTCCCATGGCCAGGGTTTTCTGGGTAGTGGCTGAGACTTGGGTGGGTCTACGTTTTCGGATAGCCATTCGGGGTGAACAATGAAGTAGGC[C/T]TTTGAGGAGAATGCATTCTAAATAAAATAAGACGTGTCTATATAGATCCATATCAATATTATAATAGACTTGATTACATTATAGCTATGATGCAGAATTTTGTCTGCTTCTCCTTCTATCATCGGCAGGAGAAAGTTATGACTATGTTGGGATTGATTATAAAGCAAAATACATGTACCGAAGAATATTTAATT…
541541	JH818480.1	22464	22464	C	T	TTTCCGGGCCCTGGACTCTATCCCCCGACTCCTCTCTAGTCTACGTCCGCGCATGGAGTTAATGGGGATAAGTTCGGCCCAATCCTGGAAAATTTTAACTTGTTAAATCCACATTGTAAAATTACCAAAAATAGCCCTCGTAATCTGGCAAACAAAACTGTCACTCGGGCCTCTCTTCCACAAAAAAATATGTGGATCCG[C/T]GCATGTATATTATACAAACTGGTTAAATGAAATTAATCATATATATTTATCACTATATAATTTCAAGTACTGTTTTCTATATTAACATGTATAATGTATAAACCTGTACATATAAATCATATAACGTGCGAGTACCCATTATTGCCGAGTACCCATTATTGTCGATTGTTCTAAAAACAACAAGCTACAAACCA…
542041	JH818482.1	252317	252317	C	T	AGCTCTATGAAAATGGCCACGGCATTCTAGCCCTTTTCATAACATTTTATTCTTTCAAACATTATAAAGTTGAACATAAGATAAAGGCAAACTATTTTGAAAGTCAAAATTATTCTTAATTTTTTTGAATATCCTGTTGTAAATTCTCTATCCTGCATTCTGTATATGCATATCTTTATTACTATAATACAAATCAATTA[C/T]TTTGCTATTTTTATTTCAATAATCCACCTCATTCAGCTATACAATTTACAATATTCAACCTTAAACGTTATTAAAGCTAACAAACTTCGTTAAATGTCACAAAGTCCAGCAGTTCTCAAACCTTGTGATTTTTTTGTGGTTCAGACTGATTGTGACGTAGAATGGAAGTTTGCGAGGACGAAGCTGTGGCTGAA…
543249	JH818491.1	126999	126999	C	T	TGTAAAACAACTGAGAATGAGGTTGGAATTACTGGACGGGAAACCTGGAACGTCGTGATCATTTCCCTGAGTTTTTTCGCTGTGTTTACTGCCTACACTGCTCTACAGAATCTCCAGAGTAGTTTAAACCAAGAGGACGGACTAGGAGTAACATCGCTGTCGTGTCTCTATGCATTTGTCATCGTATCCGCCATCTTAGC[C/T]CCCTGGATCATAAAGACGCTTGGAATTAAGATTTCTTTGCTTATTTCCTGGGTATCACATATTCTGTACACGTGCAGCAATTTCTATCCAACCTTTGCAACCTTGATACCGACATCCATTCTACTGGGACTAATATCCGGGCTACTGTGGACATCACAGGGAGTCTTTATTTCGACAAATGCATACTCTATCAG…
544315	JH818502.1	1769	1769	T	C	TATGAGACCGGACGGTTTCGGAGTGAGTGATCCTATATAATTGAGCGTATCTGTAAAATCTGCTGTATAAATATTACTTATTTCAGTAACTCAACGCAACCTATTTCAAACTTTCATATGTAATTCTTCAATGACGAACTGCAAAAGTTTGTATTACATATCATTCTTTTACATTAAGACAACGTATGATGCTATATTCG[T/C]GCATGCATCGAAAGTTATCATTTATTGTTTACATTTACTTATACATGTACGTCATAAGTGCCGGGGGTCATTGATTTAAAAATATGTACCATGTATATTTGTCATTGTAAACAATATACACAGCTCACTGTGATAAATGATTTACTTACTTTCCTACTTACCTATTTGCCTAATTTTTTACATGCTATATTAAT…
54465	JH815997.1	30491	30491	G	C	TTGTATACAAATTTTAACAGATTAAAAAAAAAAGTTTTTGAAGAGATAGTTAAAATGGCGAGGTCAAAGAGGTCAAATGCTCTATCATAACGTATTTTGTATACAATCTTGTATATAAAAAACTTAACAATTTGTTCTCATGATGTTTTGAAGAACTATCCATCAATTCTGCATTTTTTTCCCAGCATGCATTGCAACAA[G/C]TGCATGTATCTGCCTTACGTGATATTCAAATATATTTAAATATGTAAGAATTATTTCTACATATGAATTACTTTCAATTTGGATAAATCATTAAAGAATTAAATATTTGGTTGTTGTGCTAATAAAGATGTTGTGTTCTTTGAAATACGTCCCACACACCTCGTGTACACCTTTTAGAACGACCGGGGATTAGT…
544848	JH818503.1	144505	144505	T	A	ATTACTGCGTATGAATGTAGATGTAATATGCATAAGTACATGTAGTTCCCAAACAGTGATTTCTATGTTACCGGTTAAAAAATACCTAGACATCTATTCATGTGAGTGTTTGAAAAGTAGATGAATTGGTTTTTCATGGGCAAAATTGAAATGGTTGGCAAAGTCCTATATAGACAAACGAGCAATATTCTACTTGTTGT[T/A]AGTCTGACTATGCATGCTAATAAGGCGTATAGACGATTGTTAGGCAAACCTTATCGTGTTTATTGGCCCTAAGGTTGAGTAAAACCGCCATTCTTATCAAACAGGCTGTTTTATGTTTGACAGTGTGTTTGTGTATTGGTTAACGTCCCGTCGGGAGTATTTCACTTATTTAAAGACGTTACAAAATATAACAT…
544887	JH818503.1	155548	155548	A	G	TTTATCCTGTCGCTCTGTGTTCTTCTCTGCCTCTCGGAGTGCTATTCCTATGATTACAAGGAAGGCTTTCTCCAGGACATAGACCCGGACTGGGCATCAATTAGTGGACGGATTAATCAGCCCAAATGCATCGACATTCCGTCGAACTTGACTCTTTGTCAGAACATCGGGTATACCCAGATGAGGCTACCCAACCTTTT[A/G]GACCATGATACAATTGAAGAAGTTAGACAGCAATCCAAATCTTGGACATCTCTCCTTGGGGTGCACTGCCATCCGGATACCAAGTTGTTCCTGTGTTCCCTCTTTACTCCAGTTTGTCTGGATAGGAAGATCTACCCGTGTCGAAGTCTGTGTAATGCCGTCAAGGCGGGCTGCGAGCAGACGATGCTCTTCTA…
544921	JH818504.1	3515	3515	A	T	TTATATTATCGTCATCATAAGGCAATCCTCTCTTCAATGAAATTGGACATGTCTTAATGGTGCTTTTATATACATATCATACATTTAAGCCATGCATTATGCTCAATGCGAGATGGAACCAAACCACTTCATGCCAGGCAACCTCCACCATAGGGTCCATGGAAGCATCGAAATGCATCAACGGGTAGGCTGGGTTTTCT[A/T]TACTGTGTAAGATTCGAATTATGTCATATCACACCGATTTTTTTTCTTCGCCTTTAATGTGCCAGTTAAACAGCACTAAAACAAGTTATGCAGAGTGACTGTACTAGCACCAGTACAATTTAAAATTAACGAATAAACATTTTTGTAGGGAGACGGACCATTGGAAATGAACTTCCATCTGACCGGATTCAACG…
545443	JH818505.1	199456	199456	A	T	CTTTTGGCAGCCGCACACCCGGCATTTCAATAGTTTGATTTTTCCATTGGAAAACCCGATTAAAAATAAAAGATGCACAAAGTCACGTGCACTCGATTGGCTCTCGACTTTGATAAATATAGCAAATATTGTCTTGTTTAAAATCATTGTAGGTGGGAATTTCCTAAAATTTATAAATATCATGGTTATGTATGCATAGT[A/T]TGGAAATTACATGTACATCATTTATAATATCATATATGAGTAGCTAGCATATAAAGGTCTTCAAGGTATATGAAAATTATGATATTGCATGTATTGAGTGTGTGTAGAATATGTGGAATGAAAAATCATGGAGGTAATTACATGTGTAATAGGATAGAAGGAATAATAATATATTGAAAACATATGGCTGGACC…
545703	JH818506.1	12763	12763	C	T	TTGTAAACCGCAAGGGGTGCTTCTTGCTATTTTATGTGGCTATTAATTCCTTGCTTTTAATTAGGAATCTACGGTATCTATGAATACAACTCAAAATGATGTACCCGTAATATTGCTTGCACATGCAATTATATAACGCTCCAATCACAATTCCAGTTCACTAGAAAAGAAAATTCTTGTGAATTTTAATTGAATATAAA[C/T]TATGACATGTGAAAATTAGAAATGCATGCGAGGTGTTATTTTTGTGTTAAGTTTAAAAAATTTTTGTAAAATAGCACAAAAAAGGTTCAGAAGATTTCATATGGGACAAAATTAAAAATTCATGTTTGGATCTTGGTGTTTTTGAAATCCTCTCAACTGAAAAGATTTTGATCATATTTGCTCAAATTGTATTT…
547198	JH818523.1	150511	150511	T	C	AATGGTTGTACGTTTATCTATAAGTGTTTTACTGCCTCGCACGCGTATGGACATCTTTAAAAACATTATTGTATTACGATCTCTAAGGTCCATTTACTCCCGTTCAACCTTAAACAAACAAATCCTTTCTGTAAGCTTGAAAACAGAGAGGCAGATAATTACTTGAACGTGTTATGGGTGTTTGATGCATACATGAAGAA[T/C]AGCAACCACGCCATACCTGTAAGGATGAAAACACCTGAATGCCATGCCAAACAATTTTCATGTAAATATTATTATTTTTTTCCCATCAGTCCAAATTGTCAAGTTTTCTTTAAGGCGTCAGTTAAACCAAAATGATGAATAAAACGAACCCATAAACAAAAAACCCAGACAGAACAGGAAAACATTGAAAAAAG…
54868	JH815999.1	147160	147160	T	A	TTCACAATATTACTGAATTATAAGCAACCAAAAAAAATTAAAACATAAAATATAATACTCATTAGAAAATTACCGGTTTCCGAGCCAGATATTATAATGACGGATGAGTTTCCGTCAACAACAGAAGACGCAGCAGCACGTTCAGACTCGGAGGATACGATGAGCAATCCCACCAAATGTGTTCTGTTAGCTTGTGGATC[T/A]TTCAACCCTGTGACAAATATGCATTTACGAATGTTTGGTAAGTAAATCATGTGTCAATATTGTTACACTTTTTGCTGATCAGAAAAAGAAACTGAAACCATCATTTTTTTCTTATTTATCATAAATTTAATGTTTAAGCCTAATGGGTAACCAGGAAGGTTTTTCTGTAAAAGTACCGGGGGGAAATGTGTTTC…
548693	JH818546.1	20465	20465	G	A	AGGAAATCACCATTTCACGTATGACATGTTTTATCCCAAAATATCAAGAAAAAAGGAAATACGTAAAGAAAACGTTAAATTTTAGACATTAACTGGTACAGTGCCAGTAGAGCGGATACGGTGCCCCTGTGTGTAAACTTAAGAAAATACACGATATTCAGAATTTCAATTTTGGGGGCATATCTTTTATTGAATGCATC[G/A]GGAAATGCGAATTAATGAAGTATAGTTGTCATCTAAGATTTGTTAGTGAATGACAACTAATTTACAAACTTTTAACTATACATGCCTCTTACGAAATTTATGAAGACAACTGCAGATGATGCACGCAAACGTCCGTTCTGTACACTGTTGAAGTAACATTACGAGATCCACACGTTAGAAGTGGGTTGCTGACT…
54977	JH815999.1	197387	197387	T	A	CTCTATACCAAATAGTTTCTCAGACAGCCATGTCAAATCTATCGGAGAGAGAGAGAGAGAGAGAGAGAGAGAAAGGAGCTTGCCAAGTCTTTACTGCACAATATGTATAATTATACATCAAAAGAGCCAAGCTTTCAGTACTTCTGTACTTTGATAACAATTGTAGTCAGCTAAATATACTGAACCCTGTACAATGCATA[T/A]TATCATGACATCTCTACATTAAATTCATCAAAATTTGATCAGCAACTGATCATTAGCATACCAGTAATTTTTTTTAAATATTAGCATATATTTTCCTTCAAAATTTTGAGGCTAGATTGTCAACAAAAAATTAATCATCAGATCTGCCTTAAATTTTCATACATTAAATTTTTAGCCATAATCTGTCATTTAGT…
550263	JH818560.1	18522	18522	A	G	AAGGATTATCATCCGAGTACTATTATATCGCGTACAATAAAAATTCCCTAAAAAGTTTTTTTATCCGTGTATTTCAGAGAGATATCGATCCAATGGAGGAGAGCATTTTCAAAACAAAACAAAAATTTAATAAAAAAAAATAATAAAAAAAATAATTAAAACTAAACTTTTCGGATTTTTTCATTCTAGTGTGTATGCAC[A/G]TGTTGTTTTGGCACTAAAGGTACATGTACATGTATTTATGAATACTAGTACAAATAAGTGATGGAAACGAAAACTTGGGACAACTTATAATTAAAAGCCATGGCTCATTGACTAAAATTCTGTAACAAGTTATTATCCAATACCTCTTCGATGGTTTTCTGGGACATGACGGGGGTCGGTAAGCTCCGTGAGCT…
550763	JH818567.1	56735	56735	A	G	TAGCTACATGTATCACTATCAGTTTATTAACATATTAGCTAGACTTGTTAAACTACCGGTAACACCTGTACATACATGTATTCCAACTTTGACTTTGCAGCCTCCCGTCAGTGTGCATTAACATGTAGAGCAGTTTACTATGGACTCCACCAAACATTTCCTGGAGAAGTTCGGGACGGGACATTTTGTGATGACACATC[A/G]ACTGATAAAGTCTGCATTCAAGGAAGATGCATTGTAAGTAATTGGAGTATAGTTTTGAAATTATAGATGACAAACCAGCCAAGGGTATCTGGTTTTGAAGTAGATGGCCAAATTTCTACTTACCAACAAGCATATTTGATATTTAAGCAATTAAATTGAAAAGAGACTTTATAGATAGCAATATAAATGAAATC…
552329	JH818576.1	256286	256286	A	T	ATACATTTATACATTAACACTAAATGACAATTTTAGCCAGACCCTGCATTAAAGCTGACATGAATTCATAAAAGCATTTGGTCGTCATATTTGTTTCGATCGCCCCTCTACTGCTACTGGGGTATTTATACCGGGCGAGAAAGTTACGGTCCGTTGCTTTCTAATCGAGACATTAAAGTTGCACAGGCTTCTAAATGCAT[A/T]AACTACACATTATAGTAAAATGTTTGTAATGAAAAATATAAAAGGAAAGAACAATAAATAAAATACAAAATATATTTATTCTTTAAAAAAATCCAAGGTATCCGTTTTATTTTGCACGGAAATTGTTGCCATATTTCGCATGCACATCGAACACGTGTGTCGTTCATACAGAGTGCATAACGCCTGCATCTTTT…
552852	JH818576.1	617892	617892	A	G	GATGGATCCTGTGGCAGCACGTGTTGTGTAGTGATTACTTGAGTTGCCATTTGTCAGTGGCCTTTTTCCTGCAAGACAAAACAAATTAAAGAATTTAATTTTTTCAAGCCCATTCTATCTAAAGTTGAATCTAAAAAATATTTATCAATTGCTTTATAAAAAAAAAAATTATATTATTTACATTTTATAAACATGCATAT[A/G]TGTAATTGGATAAATATCAGCCTTTCATCTTAAGGCAATTTCACATATTTATGTGTACCTGTACATTTAACACCTTGACCTACAAACTATGTCTTTACCTCTGTGTCTACTTGACCTAGCGATGTTCCTCACAGCCGGCTCCTCCTCCTCTTCCTCCTCGCTCTCTGTCTTGTCCTCATCCACTTCCTCTATCT…
553519	JH818577.1	554252	554252	G	A	GATACCCCCCCCCCCAAAAAAAAGTTAATGGTAACTTAACAACAAAACTATATGATTAACTAAACGTTATGTTTTAATTTAACTTCCCTTACTTACTTATACCATAATCACCTGCCTATGGGGTTTATTTCTCTCAGCTTATTCGTTATGCAAGAGCGTGCTCTACATACGAACAATTTCATAAACAATGCATGCTACTT[G/A]CAAACACGTAATTGGAACAAGAACATTAAGAACCTCGATTAAAATCATCTTTACGCAAGGACTATGGTCTATACAATGGTCTTGTCAGCAAGTACAATATTTCACTAGGGCACATGCTAACTGACATTTTTCATACTTTTTAGACCATTATTTATACACCGGACTGACTACGGTTTTTCCGTTTTTCATGACCT…
553651	JH818578.1	17382	17382	G	A	ATTTGTTACTGGCATATTGTGTCGGCAACGCTTTCTATGTCCTTCAACACCTCGACAATTTTCAGTAGTTAGTCATTCAGAAACCTAAAATTAATAATGTCCTTTAACATCATGATATTTTTCAATAAAGGTAATTCATAAACCAAACATCAATAATGTCCTCGTGTGGATACCCGCTTAACACTTTCGTACATGCATAC[G/A]AAATGTAATCTGTCGAGAAATGGAATCATGGCAATCAAGAAAAATCACATTTTGTACTTATTAAAAACTGGATTAAGTAAGTGCCTGTTAACAAACAGTGCGAAACAAATTTTGTATTAAAATAAATATGATGACGTACAGTGGCTAATCACACCACATTTTATGACACAAATAAACCCGGGCAATCCCTGGAA…
554571	JH818580.1	516068	516068	C	G	AGTTTTTAAATGTATAGTTCTATTGGAGGAGCATCCAAAGATCAAAATGGTTAAGTACAGAACAAGGTCGCAACTTTATGCCAGGTGTTTGAAGACATTAGCACATTTCCTGATGTTAAATAGTTCTGAATTTAATTACTGAATAACAATGACTAAAGTTATAAGTCAATCAAGAGCAATATACGCATGCATATTTCATT[C/G]TACAACAATAACACCATCATAGAAATCTTTGGAATAATTGAATCATGTATTAGCTTGTAAATTTTCTACATAATTTATCCAATAGTGCTCTTTAGGTCTGGCTTCTATGACGGTTCCGATGTACATCGCTGAGTGTGCCCCGGTACATCTCCGGGGTCGGCTGGTCACGGTTAATAACCTGTTTATCACAGGGG…
555893	JH818586.1	110222	110222	G	A	TCAGAGGTCAACGATCACTTCTTTGTGTTGGATTCCAGAATCTTATTTGGTTTTGACACCCTTTATTTGTTTCCAGGCATACAAAGCAAGGCTATCCAATTAGCAGAAGAATCATGCGTCAACTCGTTAGTTACTTCCGGAAAATTACATCTGAAAGACGCGCCGTCAATTTCATCCCTACCAACCCTATCATTACCACC[G/A]CGGGAACCAGCATAGAGCACCAGCGAGAAATTCAATTCATAAAATGGCTTAGGTTACACGTCTATTTTAAACATGCATTGAGACGGGTTGATTTTGGTAGTTGATAGCCCCACCATTGACAATGATCCCGGCGAATCCCTCTGTTCTGCACCGAGTGACAGACATTTATTAACCAAAATTCCTTATCGGTTCCT…
556038	JH818586.1	205773	205773	T	C	TAATTTATAAAAGAAGCCATCATACATTTACGGATCCAGGGTTTTTTGCTGAGGTCCATCCTGACCCTTAATTCCTATATAATATTCAAATTTTCAGACTCCAATTATTTTATTTTCCCGCAACTAAGGATATACAGGTAAATTTTCTATATAATAAGAACTAATTCAATGGTCCCTCTAGATCCGCGCATGAGACCCAC[T/C]ATGCATGCAGTATTTTTCCCAATTCAAGATTAATCCACAATATATCCTTCGTACACCAAGAAAGGCGCTGAATTAGATACCAGTATATATAATTGTATATAATAGTATATATATATATATATAAGGGAGTCTGATTTCAGTTTTATACACGTATATGAATTATGCAGAACGGAGCATGATATGTTGATTAATAG…
556336	JH818588.1	31430	31430	C	T	AACCTGAACCATGCACATGACAAGAGTTTTAAACCGGTTAGTACTGGTCATGATAAAAGCGGCGGTCATATAGTTCTGCACGGCTGTCCATCTCTCTTGACTCGCGAATAATATTACACGAAGCTATAAATAAGAAAAAAAAGGTACGGATCGGAGCTTTTGGATAGATGCAGCTCCGCAAATAAATAATTATTACACTT[C/T]ATAAAGATGCATCAAACATAATCATGCAGCGGTTGTACAGTCAAAGGCGAGTCATTTTAAGTGTGTTTACGTCGAACCAATAGGGCTGCAGTGAGGGCGCTCAGCATAATAATAACATTTTTTTCTGCTTTCAGTTCTAAACATACTTTGTTTATAATAAAAAGATAATAACACAAATAAGTCCCCTTTCAAAT…
557864	JH818600.1	56196	56196	G	A	TTATTCTGTTCATTTAACAAATTTTTCAAAAGAGCGGTCCCCATACAATTCCCCTCAGTTGAAATCAGCCGGTACCAGAATTACATGCTTCCAGATTTACTTTTTTGCATACTGCGTCATCAGAAAGCGGTGTAGAATGCCACCTTAATGCATACTCTGCCATTCATGATGTGTAGCTTGTCAAGTAATGGGAGAACATG[G/A]GGTGTTTGAGCTTGCTCACTCTTTCCTTCTTGTCCAAGTATTTGGTATTAATCATTTAATACAGTTATAAATTAATTATTTTTGTTTCTTGCAGACAAGCTGCTTTTTAAACGCCTTCAGGGGGAGATAGAAGAAAACCTGCCCGGATTACCCATAATTCCAATGGAGTTACAGAAGCCAAATAATTACCGGTC…
559222	JH818602.1	108035	108035	C	T	GCCACAACTTCTGCATACACATGGGTGAGATTTTCTGCTAACGCTTTGTGTAGAAAATGGTACTCATCCTACAAGACATGATCAACAATTACATTGACGTCACAATACGGTGAACCACTACAGTCATATTAGTTTAATTAAATGAAATACTAAACTTATTGTAAAAATGTTTATAATAAATAAAATGCATAGAATTTACT[C/T]CTCAGTTATTAATAAACTCAGCCTTACCGACGTCTGCACCATTAAGGGTCTTTGTTGTCGTAATTTTAGGATGCAGTTTACAACACTAAGTTGTCCTGTTTCATTAGCCTCGTCCATCAGACAATCAAACGCAATGTATGTACCGGTTCTACCAATACCAGCACTAAGTGAAGGCAAAAGCTTGAACATTTAAT…
559731	JH818604.1	149498	149498	C	A	AGAGCATTACACAGTAATTCAAAGGGTCAGTGGAAGTAATTTATCTGTTCTGTGCTTTGCTGTAGGCCATTTTCATCGTACGCTTTGTCACGAAGGTCCCTTTTTTTCTCTCAGAATATTTCAAAAATGGATAGCAACCGCAAATGTACGTCTTTCAATGAAATTAATTCTTTGGATAGGTATATGCATTCGGTGACGTT[C/A]TAATTTTAATGTAAATGAACTTTATTTAAAGTACTAAATATTCCGATTACCGTGTGTGGAGAGAGAGAGAGAGAGAGAGAGAGAGAGAGAGAGAGAGAGAGAGAGAGAGAGACTTGATTGATTTTGTATCGTTTTGTGTAGACCTATTGTCTTCATTCCGTAGACAAATGATGTCGCTTCGAAAACCGGACGAA…
560208	JH818608.1	20423	20423	C	A	CTCTATTTCTGTGGTCACCAGTGTGTGGCTTCATGACCAGGAATATGACATGGTGAGTGGAGAGAAAGAGAGAGAGAGAGAGAGAGAGAGAGAGAGAGATGTAACACATTATAGATTTAGATGGAATTGAACCATTTATTTTTTTTCTCTGTCATCTTAAAAACAACTTAATTGTGTCATGTTTGTAATTTTAAATTGAT[C/A]ATGCTGATTTTTTAAATCTATGCATGTATGAATGTACAATCATATAGTTACAATATAATTTGACAATCCACAGGTTTTTAAGCCGTCCAACCTGAATCCAATGTTCCAGTCTATCTTTAACATCATATTAAAGGGTGAGACCGGGATGTCTCGGAGATACGGGGTGGATCTGTTTAAAGAGATCCTCAAGGATG…
561976	JH818619.1	113212	113212	G	T	CTCTGAAGAGCGAAACATCGTGACATAAGTGTACATTAATGGCTAGCCCTCAAAGGTGACGAAAATTGTACCGTTAGCTTAAATTGACGCAACATACCTATGCAGTCTCTCTTATACTAAAGGATTTTATTTTTTGTATTTCAAATTGATTCATTCTTTCAGTAAAGTCTTGTACGAATTATTCAATTTTCATTTGTAGT[G/T]AAATGCATTCACCAAAAATTATATTGATTAAGAACTTGGTAATAGTTTTATTTTTATTTATTTTTTTTAGGGGGGGGGGAGGGAGAATAAGATTTCTTTTTTGAAACTTCGTACATTTTACTAATGATGTAAAAATCTTAATGATTCCTCCCAAAATCAGAATTTCCCAGGTTTCTAGTTGAACGATAGAATAT…
562612	JH818621.1	305284	305284	G	A	TATACAGTGGACATTTCTCTCTTGCCGCTAAGGTTTTCTCATATCAAAGAAGAAGCTTGGAGAATCTTCGTGATGAAAATTGACATGCACAAATTTTGATTACAAAGAAACCGGTGTTTTTTTCTTAATCAGTGTTCATACAAACATGGATAATGATTTTATAGGAATGCATATTTTTCATACATTGATTGCGATGGGGA[G/A]CGCCTATAATTTAACATGGCTACGTTGTATGTATGCATACTTATCTTACTTCTAGATATTCAATGTAATGCATGTAGATATACATTGTCTATACATACGTTTATAATATATTGCTGTGTGTAACAATGCATCATGTATAGGTTAATCAAGATATTGCTATGCACCTATATATTCTCTTAATTGGCCTCTATTGC…
563276	JH818625.1	21543	21543	A	T	CAGTCACGGGGGTGAGATCTTTATCCACGCCATCAATACTGCCCGGTCACTGCTGGAGGACCCACCCTCAATCAGTGAGGGGTGTGGGGGGAGGGTCACAGACTACAGAATCAATGTAAGTAATCAACAGAACACTCCCCTTTCAACTGCTCAAGAACTATTGTTATGCCTTGGATTAAAATGATGCAACTTGATTGGAT[A/T]AAATGCATCTTGATTGTCGTCTACGTTTCTCTTATCGGCAGCTAGCCATAAAATCTCTTTTTTTTTTTTTTACGTTTCTTTCTTTAATTTATTGGCATACAAACAGTTTTGGTCCTTGACAAAACAAAAGTACCAATAAGGTTTAGCCCAGACTTCTGTGGGCTTTGCCAACATGATATGTTTCCATAGATAGT…
563735	JH818628.1	121242	121242	G	A	ATCCTAACCAACACAGCCTGGTATCATTGTAGACAAAGATCTTTCCGGTACAAGGGCAGTGTTACAATAATAACTAGTCTGGCAATCTTGTTATTGCACATATCCTCTTCATATGGCGTAACAAAGTCATACACTTATCAAGGGAAGCCCCAAGAGCATACTTCATCGACGTGAACTTAAAACTTCTTTATTTCATTATG[G/A]TCATAGATGCATGATCGCGTGTATCTGTAAAGCAATGCTTCAGATATTACTTTCCACTTAAACAATAATAAAAAAAAATCAACGGATCAGTATTTTAATACGATTTTCAATCCAAATGTGAAAACGGACTTCGGAAAAGTTCATTTTTTCTCCTTTTTTCCTTATTTCTGTTCAACACTTCTTAAAACGTGGAG…
564407	JH818633.1	666	666	T	C	ATGAATGTTAGAACTGTGGAAATTACTGTCATCAAATTTTTACCGAATAAATTTACGTGTTACTGATTTCGTTATTTCTACATTTATAAAGATTTTATCAATCCTGTTGAAATAAAAGTCAAACATATTAGTAAACGTCACAAAAAAACATTCTCAATACTGAAATACATGGGTAAAATGCATCAGTCATTGTTTAAGGA[T/C]TTGCCCTAATTGTTGTTAACCGAATCCGAGATTCACACCTCAAAATTCTATTTTCGATTTATTTACGACGAAAATCAAGCTCGGGTCTTTTCACCCCCCTCCAGACACAAACAAGCATCAATATTTCAAATGACCTCGCACTGTTACCAAACCTGAATAGTCAGACATCTTACACGTTGCTATTCATCTCATAC…
572249	JH818671.1	14643	14643	C	T	ACACATGTACTTTCAAATGTTTCTCTGCGTAACAGCAATTGATGACACTGTCATAAAACTATTGACGTTATTTATGCAATATAAAAACAATCGAACTTTACGCTAAACTGTGTATTAGTCTTTTAAAATGCTAAAAGTTTTGGAACTCGAGTCAAATTATTTTAATTAATTATAAAACTTAATGCCCACAGATTACCTTT[C/T]AAAATGCATAATTTGATTGCAAAAACATGTATGAAGGGTTGCAAGCGATGAAAAAATTGTCACAATTTCTATTACAGCTTTCCTTTCAATTTCTGCAGTTAACAAAAACCCTGTCTCCATCCTTCAACAGGACATAAGAGTCCTGTAATCACTGACTTCCTTTACAATGTTTTATTGTTATATCATTAATATTA…
572738	JH818671.1	382704	382704	A	G	CCTATGCTAAGTTTTGAAAAAATAGCTTTATCTCCCTTTACTTGAAACAAAAAAGGGGGGCTGCTTGCACATGCTCTCTATTTATTAATTAAATTTAATTCACACATGACAAGATGTTAGACAATTATGAAGGTAAAAAAAATCCCCACAAAGTAATCGATTATTGGGTCAAAATACATACATAATTATGCATGTACCAT[A/G]AATGTTATTCCATAAGAGTGTGTCTGATTTTGCCAATATTTTTTTTTTCAATTCCAGCTTTTTTGTGAGGATCTAAAGAATTACTTATCTATGAAATACCCTTCCAAGATACACTACACTCATATCAATGAAATCAACAACAAAGTACTTGTCCGGGGAGATCATGTTGGTGAAGTGGTGGAGTTCCTTAAGGA…
573616	JH818671.1	1013431	1013431	A	G	GGGAAGACCCCCCCAAATTTGGTAAGGCATTCTTAGTTGGCTTTTAATATATATCATATAGCATTAAGCTAGTTGTTTTGTACATGATGTATTCAGTAGATCATAGTATTCTGCTAATTGTCTTAAGATATTAAATCATCTTGTAAAAAGTAATGTGTTTAATTTTTAATTCATTTTTTATAACTTATTAGTTTTCCTCC[A/G]AAAAAAGCTGTAACTAATCATATTATATCATGCATTACTTCCAAACCCTTTTTATTATTTACATGCCGTTAGTATTTCGTTATCCATTACGTATATAGAAGCATGTCCAAGCAGCATACATGTATTTAATAAAAATTTTCCCTTAAGCTTTGCTCTACTTACAAATGTAAATGTATGCTGATATATCAAATGTT…
574645	JH818674.1	332928	332928	A	C	GTTAACACCGTCTCCATTTTGTTTTCTGGTTTGCTTTGTACGGTTCCTACCTGACTCACATCAGTAGAATTAAGATTTGGAGCTGTGAGGGTTTGCACTTTCTTTGTTACATACAAGTACATACCAAGCATGGACACGATCTGAAGTGAAAATACAGTTCTTATATAGCGGAGAACTAATCTAGAGTTATTTTCGAATAA[A/C]GTTGCTGGTCCACATGCATAAGAATCTTTATGAGCGTAAATGGAAACGATTGGCGCCATAATGAGAGAAGATATAACCACACATGATACGAAAGCAGTAAGTCTCCCTTTAACGGTTACCATTTTACGTAATATATCATTCAGAGACACATTGAGGGCGAAACATCTTTCAACACAGAGACAAAGCAGCTGAAG…
576314	JH818677.1	462925	462925	T	C	AGACGAAAAACAAAGTTTTGATATTGTGACATTATATTTAGGATATCGATGTTAGGCAATTTCAATGTCTTTTATTAAAGTGATAGTAAAAAATCTTTTTTATTGGTCTCTTGGGGTAAATATGTGATTAAAACGTTTCCACATATTATGACATGGGTGGTATAGATGCATTTGTAGGATTTTCATTTACAAGGATGATG[T/C]ATCATTTACAAGTTAACGAAGCATTGTGCTACTACCACTCATCACCCAAACTATACGCATATTTTACGCAAAATTTCCTATCTAAAAAATTAAAAAAATGTATAAAATATACTCTAATATTTTTATTATCAAATAAAATTTATTCCTCAAGCTGCAAACAAAAGATGTCCGGAAAATGCAGTTTCTATACCCCC…
576388	JH818678.1	62292	62292	T	G	GAGGTTCTTGGTATTGTTATTTTCATTACCCGGAGCCCTATATTCTTATATTTCAACAGTTGGTAGTCAAGTCGGTGAAACAGAATAATTACATCGACTATTTTGATTTGATTTCAATCTACTATTTGGGTTTGATTGCCGTGGACAGCAGGGCGACTAGTGAAGTGAATTATGTTTGGAGTTACATATACTAGAAAATA[T/G]GAATGCATCCTTTCATGGTACGCATGACAGAAGCACATTTAACCTTCCCAGAGAAACTTGGCCTCAATGAACGTTGTATAAATTAAATATGTATATTTATGGCTTTGCCATCAATATTTTTTCTTGGTCGTTATGGATTTATGAAACATGTTTACAACTAATTTTACTTTAGAAATGCGTTTTGTCTATAGCTT…
57819	JH816014.1	241873	241873	G	A	AACCAGTGAAATTTTGCTTTAATTGATTCTTTTACAAAGAAACTGCATATCGCATCGTATTTCTCTTGCTTTAAGTGTTATGCATGTTCCTTTAATGTTGGTCTATTCTGGACAAACTCGCAAAAATATAAGAATTAAAAAAAGAATAATCTTTAATGGACATTAAAATAAAATATCAATGCATGATGGTCCGTAAAGAT[G/A]TAACTTACAAACCCGTAGCATCTTTTTTTTTTAAGTGGGGGAGGGGGAGGCAAACTCATCCAAAAAATCTTAATGTGCTAAATAAAAATATTTAAAAAAAATAAGAAAGGTTACTTCTCAAATTCTCAAAATCATGAAAAATATAATCCGGGGGATGGGGGGGGGGGTAATGTGGTATACTTGTATACTTATAA…
57929	JH816014.1	311029	311029	G	A	CCTGTATCACAATTACCGGTATATTTGTTGACAGTACCAGCTAACTTGTATTATCCTGTTTATGCTATGATTGGCTGGCCACAGTAAATATCTGTACTAGCAGTGTACATAATTGCTATATGCACATGCCTGTCATTTTGAAAAATAGACTCCAGAGATGATATTTGTAGGAAATTTAGTAATGTTCCCAAGGACTGTGC[G/A]ATGCATACCAGTGTATGTTAGATATGACAAGGGTTTTATGGCACTTTACACAGAGATGTAGAGTACAAAGCACTCGATCTTTGTCCATAGTGATAATGATATACATGTACTTACACGTAGTCAATGAATATTGTCAGCCCGTACATATAGTGGATGAATTTTGTTAGTCATTATGTGTAGTTGATGAATTTTGT…
580054	JH818702.1	465147	465147	A	T	AAAGTCATTGTCTCGTGGAAGCTGAGACCTCACCACACAGAAAGGTGCGTTGGAGTTTGGCTGGTGACAGTTCGGGTTCTTACACAGAAAAACAAAAACCGTCCGATGAAAAGCATTGCTGTCATCCTCAACTGGTGCATACACTTGAAGTAAAAATATGCATATCCCACTGCATTTCGGACATTGTAGTTGATTTGGGG[A/T]AGGTAATGGTGCAAGTGACAACCATGCAGGCTTTCCACCGATTTTACTGGGGAAATGTTGACATGTTAAATTTTCTGGGTCACTTTTTTCCACAAAACCCAAATCCACGTGCGATTTCTCTGCCATGTTTACGTTCGTTCAAATGCAATAGAGAACAAGAATAAGACCCGAGGAGTTCCGGATAGGTAATATTT…
581370	JH818707.1	14987	14987	T	A	GGCACGCAGTGCCTCTGTTTGTTATGATGCGTAATTAACGATTACAAACTTTGATTTGTCCATTCATTCTGTAAACAATTACAATTTCAACATTTTTTTGTCTCCTTCAATATAGGAGAAAATTATTCATTCATAATAGTTTGTTAATACAATTTATTACACTGATACTTGGTAATTTTAAACATACTTATACATAAAAT[T/A]GGATTTGATGCATCGGTTTGTTTTGTAATCTAAAACGATATCTAAATGCAAAAACTACTTTGCAAATTGTTAGTCTAGATTACACAATTTGGTTTATCAACACTGAGACAGCAATTTGTTTTCCTGCCGTTTTCGGATATAATTTGAGTTAATAAATGGATTGATGTTAAAAATCTTCTTTCATGTTTCTTAAT…
581960	JH818707.1	407537	407537	C	T	AAATTAAACCGAACTGTTATATTATATAATCTATAAAGGATCTAATTGTAAAGAACAATATTTTTGAATAACAAAATCTTATGGTAGGGTAGATGACTTTATATAATTACTTGTTCTGTGTGGTGTTTAAAATTATCTCTTCATATTACGAAAGGCGTTTTAAAAATACTCCGAATTGCAACAGAATGCATATTTTGAAT[C/T]ATATTTTAGAAACCATACTATTTATTATTTTCCTCATTTTTCTCTTGCTATTGATTTTGTATGTCTTGTACTAAATGGTTTGCCTGCTACTCATGTTGAAGTATTACAACTAAGAATACATTTATATTCATATTCATAGCCGGTTTGATAGCATAACATTAAATTAAATTCATAGGTCAGTTTAATAGAATTAT…
581999	JH818707.1	440243	440243	T	C	TTACAATGGAGAGAGATGGCATTAGCTGTCCCCGGTGACACTGAAGACTGGCTGTTCTGACACTCATAGATACCCAACGCTGGTTGCTACCGTCAGTAAACGGTGTACAATTGATGGTCCCATAATTTTGCAAGAGAAGAACACTTTTCTATCTTGTTTGTGCTTTGCTATGTTAGGAGATACTGTGTCCGTTATCTCTG[T/C]ATAGCATGCATCAATAGAACAAAATGATTTAAAAGCTCGTCGTTACGACGTTCAAATGGTTTTGTTGTAACAAATTGTGTATCTCAATAACATTATACCACAGAGTGGGAGGATAATGCCGCGGACCGACGGTGATCTCGTCCATTTTACCGCCTCCATTCCTGTAAAAGATAATTTGGAGATATATAAAAATG…
582467	JH818711.1	38755	38755	A	C	TTGGGTATTATTTTCGAAACAAAATCACTCCATTAAAGTTTCTGATTCCCTGACTTTGATGGATTGTACATTATTTCAAATACACTTTGCTCTCTTTATAAATCAGCAAAGAAAATATAAATTGAGCTAGATCGTTAAACTTTCCAAATGGTTTAGATCACATTTTCTAACTGTCAAATAATTCATCTAAATGCATTCGA[A/C]CTAATACGACTCTCAAATAATTGCTTTTTTACAGTAGTTGTATTGGAATATAATTCATCTCTGAAGTGCTCCCCCATTGCCAGTATTCAGAAAGCTTTCAGATACTTGTAGTTCTACGAATGCTGAAGGGCAATTTATAGGGGAAATAATATAAAGTGTCAAAAGTGATGCTTTCGATTATTGGATTGATTCCA…
583837	JH818716.1	186835	186835	T	A	TTTTCAAACAAAGCCGAAGTTTTTTGGTTACGTTGCATTTAACAATGATGATAGATGTGTGGTTCCTTCTGCGCTCGCCCCAACGGTCACACCGTAAAACATATTATAGAAGATATATTGATATATCAAGAAGATATGTCCTTGTCTTATTTTCATAACTGCCTAATCATTCAATGCATTCACCTTGTTGTGAAAAAAAA[T/A]TTCACCATAGGACGACCTTTTCTAAATTTGATCAGTGTTACACGGTGGTTCTTGAGAAGATAAAATGTAAAATGTATGCGACCACAGCGACAACACTGACGACACTACGACAGACGACAAGTTACCATCAGGAAAGTCTGAAAAGCTTTTTCCTTTTATATACCCGGTATTTAGTGTGCATTAGAAACAATTCA…
584165	JH818716.1	430881	430881	A	G	TGGTCAATTATTTTTTCAATTAGTCTTAAAGATAGGAAACTGTTGTTTTGCAGATCAGTTGTACATTTATCAATTTCATAGTGCATAAAGGGTACCCCTAACGGTTATATTGTACAGATAACTCCCATTACAGTTTTCGAGATAGGAAGTTGTTTTCAGATCAAATGTACATATTTTACCGAAATGCATATTATAGTTAC[A/G]TTTTGATTTTTGATGATTTATAGAAAAATACTACCCGTTGAACCTACTTATTCTTTGGCATATTATTGCATATAAAGTATACGCCATTTCTCTGGAAACATGTAGATAGTGTTTATCAAATTAGTGTTAACAAATAGATTATGGATACTGTTCACACAAAGGAAAATCCGGTTTGCTGTCATCTATAAATGGCA…
584171	JH818716.1	433379	433379	A	T	TTGAAGTACAGGGTCATGCTATGGGGTCTGAGTAGGCGTTGAACCTTCCTTTATTTTTTTCAGAGGTTCAAAATCTACATGTATATTTAATGAAATTGAAAAACTCGAAAAAAGAAAAGATCAATTATAATCTTTGAGGAGCTATGCATGCATATGCAGAAAGTTGCCTGTTGCTTCAAAAATAGTTCATCTGGCAAGTT[A/T]ACAAAACATTGTTAAAATCGAATAAATCGAGTCAAACTCAGATAAAAATATGCCAACTGTTTATTTATTATGATGCTGTTTCCGGCGGTGGCTCTATATCGTGGCTTCTAAGAATAAAGCTATGTCGGTTTGCCTAAAAAGTAATGATAACAGCCAGTATTTGTTGGACATATTAATCGGATATTATGGATATT…
584179	JH818716.1	438593	438593	T	A	TTGCCTCTCCTGGGGTATGAACCTGGGTCCTCTTGCATGCAATCCGGCTCTCTACCAATCAAGCAAAAGATAACCCACTAACCAGAACTATTAGAAATGCCATAATATCAAACATTTCCACATTTCATAAAATATGAAAACTACTTGTCCTGATTATTCTATCAGAGGATAAAAAGCAAAATTATTTTTATATATACACT[T/A]TATTCTACACAGTAAACTGTTCTGCAATGTTAATGCATATAAAGTACTGAGCAGTTTTATTTTTTAACACCCTTATTTTACTACAACTTTGGATCTTTTTCTGTGTATTAAGGTTTACAGTATGCGACGAAAACGTCGAGGATTGGTTTACCTCATCAACAACGAAAAATTTGACGACCTTCCTCGGAGATATG…
584820	JH818718.1	48489	48489	A	T	TGACTGCAACCATACAAGATGTTACGATCAGGTAGGGAACAACCTCCACTTTTTTTACTTGAGAGTTAAAAAAGCTGAAATTTTACTCCATAGTGTATTGAAAAAAGATCTTCGTAGTATTAGGACAATAATTTGTGAAACACACGTAAAAAAGGAAAACATGCCTGTGCATGGTGACATTGTTTATGTAATGCATTTAA[A/T]ATTTACAATGTAAAGCATTAATTAGTAATTTCTTATGAATATTTTTTTTGTTAAGTAAGCAATATTTCCTTAGTATACCTTTATTGTAGTTTTTGTAAATGAAGTTTGCATCATAAATTATATATGGCAAAAATACGTTTTGATTAAATAGTGAAGGGCAGCATAAGGAGATCCAAAAAGAGGGGCCGGTAGAT…
585541	JH818721.1	336158	336158	C	G	GTTCACTTTCTATTGCCATTATAATTAAAAAGGAATATATTTTACGAGTGAAAAAAATTAAATCGATAATTATAATATACCGGTACAATAAAAACCCTACCTTTTTTATATACCGATATCTTAATTTTTTTAAAAATATTTTGGTTAAAAAACTCAAAACTTATCATTCTTGCCCATATTTTTACTATGATAATCGTGTA[C/G]ACCATGATAAAAATGCATTTCAGATCTCCTCTAATCTGATGAACCTGGTTAGTGACAGCAGAAGGATGGGGCTGCCAATAAAATCTGTTTGATCTCACATATACATGTGGAATCCCCTAACCCACTGGAAGTACATGTATTAATACACTTGATGAAGACAAAGGACAAGTAGACCCTCATGGACATATTTCAAG…
586629	JH818727.1	63980	63980	T	C	ATGTGATTTTGTTCTGCTTCCCTTGGGACGAAGAGTGAAATAAAAACTTTTTGCTGATGGATATGACTTCTTTGAGAATTACAATTCCGAAACATTTGTTTGCAATACTTCATAGTCCATCGTTTGCTTGAATTCAATTTCGAGAATTGGATGCATTTTTAACAGCTCTTTCAGCTGAGCAAAAATGATGTTACAGATTC[T/C]AATCAGCATTGCAGCAATATTGATAAAAATCTTGTAAACTATTAGTACATACCGTGAAAAAACCGACCGTTAGACGGTTGCCATTTTGGCACGTTAGCTACATAGCAACATATGTTTCCGGTGACATTTACGACACGATTGAAATGTATATTACACTATAATTGAAAGATTTACGATCTTTGCGAATCCTTGTA…
58678	JH816018.1	43871	43871	G	T	ATTAAAAATCATTTCATGAATTTTAGCAACACTCATAAGCCTTCAAGTACAGCAACTCTCAATTTTACAAAAAACTGAGGGTACTTTATCCGAAACTGTCCCTTGCAACCTTATACTTCCATTTTCTTTGTACCGCCTGTTAGATTATAGTTTATTTTGGCATACATTCTAAGTGTGTGTATGAAATATGCATTTATTAA[G/T]GTTTTTTTAATAAACACAATTCCTGCCACTTTCAATCTTTAATGTAGCTTTATATGCAATAAAAGACTTTAAGACTTATCGATCCTAACAAGTATAAATCCACTCTCCAAAAAAATAAGTTATCTTCAATCCTAATGGTCATGTCTAACTTGGCAAAAAAAGGGGAAGGGGGAGGCTAATCCCCCTTAGCCCCC…
588217	JH818733.1	122913	122913	T	C	TTGTTTCATGTAAAATACCCCAAAAGGGATCTAAAATTATAGTGATTTGGAAATACTCTGGCTTGATTAAGGTTAGTAGGTAATTTTTGATAAGAAAAAGTTTACAGTCAGGTGAAAAATCACAGGTGAAACATGTGATCAGCTGGTTCCCAGCTGATTCTATTGTGGGTCAGGTTTTTTATGCATGGTGGAATGATATT[T/C]CTTAGCATTTATCATTTTTCTGCTAAGTTTCTTTCTCTCATGATGCAGCTCAATTGATAGAATCTAAATGGGTTTTTTTTACAGTAATATTTTCTTTTTTCCCCATACATGTGAATGATAGAAAGCTAGAATTGTTGTTTCCCTTTTTGAAAATGTATAGATTTTACATTGATATAATTTATAAGGCAAACAGT…
58899	JH816018.1	236613	236613	C	T	GTCGTAATGTTGACTTTGAAATCCGGTAGCTATATTCGTCATTAATAAATCTTTGTTCGTATGCTGTCCGTAATGCAAGATTACTGTACCATTTTGGCCAAATCTGAGTAAGCATGTAACGCTGCATCCAAAGGTAGATATCGTCTGTAGTATTTGCCTAAAATATGTAAAAAAAAAATTAATAAAACATTGTTCTGTCT[C/T]TTTTAAAAATTCAAAATCACTTGTAATGCATTTGGTTTAAATAAGATTTAATTTATTGTTTAAATGGCAATCACCATCATGAGTATAATGTTAATATTCTGAAGAAAGTTCAAAATTAATGTATGTTGTTAACTATTAGTATTGTTTCTTAAGGGTCTTTATAGTTTGTACACAACTGCCGATATTACATTTGG…
590965	JH818749.1	316605	316605	C	T	ATTGACCGGTTTTGTATAGTAGTCTTCCCTAATATTAGCCCCCCGGGGGTGGAGCTACTATATAATAATAGTAGCTTGTCTCCCACAGTAGGGTTTCTTCCTCCCGTGTTTGGTTCAAATTTTATAAAAAAAAAATATTTAGGGAAATCCAGTAAGAATATGATTTTAAATCAATGTTTTTAACCCCGAGTTTGTATATG[C/T]ATGCATTCATCTGTACAGGTTAAGTTTCGTTTTGCCGATTTTTTTTATTGATAGACAAAGCTGAATATTGAAAATATGTATCATGGCATACATTGAACTTATTAAGGTAATTATCTGATAAAATACACGATTTGCAAGATATACACTCATCTGCTTCACAGCGACTGTCCCGATGACTTGATTACTGAGATGAG…
592990	JH818761.1	156763	156763	G	A	ATAAATCAAAACGAATAAATACATACCTGTAAGCCGGTTATTTTCTCCTCGTAGTATAATTGAACGATTAATCCATTGACCTCGGTTCTGTTTTGAGCAAAAAGTGTCATATTCATAGAATGGTTTCCAAAGGGAATATCTTGCAATAGCCGATGGAGAGGAAGATGAATTGTCTTTACTTTTGCCTCAGACTGGTTTAT[G/A]ATAATAGAACTGGAGTTAATTAATGCATCTCCAATCATCAATTCAAATTCTACTTCTTGCACAGTATTGTTGCGGGTTTCGAAATAAAGCAAAATTTCTTTTGAGTCCCCGTAAAAGTATGGAATGATCTGGCTATTTTCTTTGTCGATGGTGTAATTCAATATCTGGTCTGAAAGTGGATGAGAAAAGAAGTC…
594041	JH818770.1	285100	285100	G	A	ACTCTCTTAGACTTATATTCTTTGAGCACCATTGCCATAAAATGATTTGTATTCCTGTGATTTTAAGTCTCGAAACGATAACTTCTGGTTGCAATACAAGAAACGTTCTACTGTCCCCGGGTAAGCGATCGGTGAGTGACCGGTGAGAACACGCTAAACGAACGGTGTCTGAACAGTAACGGAATTTGGTGAGTATTTGT[G/A]AACGGTAAACGGTGCATGCAGAACGCAAACGAATCGCAAACACGAGCACAAATTATAAAGTAACTTAAAAATGCATTTTTCTTATTTCAACACTATTTCACTGGTGATATTAAAATGGCGAGCTGATCTCTCGGTGATCGGTGAATGTCACAACGGAGTTTTATCTCGTCACACGAGGTTTAATTAATTAAAAG…
595250	JH818775.1	104640	104640	T	C	GATCATGATTTTTATAACTTTAAATCCTCACTACCTGGGGATGCTTTCACATAAGTTTCAGCTTTCCTGGCTGATTGGTTTCTGTGAGGATTTTTAAAGATTTACTCAATATATTCAAATGTAAAAATTTGATCCCCCATTGTGGCCCCACCCTACCCCCGTGGGGGTCATGATTTTCATTACTTTCAATCTACACTACC[T/C]GAGGATGCATCCACACAAGTTTCAGCTTTCCTGGCCTAACGGTTTATGAGATTTTCAAGATTTTTGAAAATTTCTTGTAAATTTTCAATAATTCCTAATTATCTCCCCTAGTAAATGGGGTGATCCTTAATTTTCACAACTTTGAATTCTCTTTGCCTAAGATTGCTTTGTGCCAAGTTTGGTTTAATTTTGCC…
595337	JH818775.1	180457	180457	T	A	TTAATTTGTTGACACCCCTCTTGTGTACACAGTAACTCTTTACAGGCCATTAGTTGTTCCGGATGACCGCACACAGGACTGACCTTACCTGTGTACACATTTTACATGCTGGGCTTGCACCATTAAGAATTATTTAAACATGTTATTTCTGAATCAAAAGTGACTGGCTTGGGAACATGTGACATCGAGGAAATTCTGAT[T/A]ACTTTCAATTTTACAATGGGGTAGAAAACTTAATGAATAAAATTCAAATAATTTGTTATCATGCATAATTGATTATTTAAGAGCATTCTTTGTACCAGAAAAAAAATAAAATAAATTGTGCAGGTGAAAAGAGGGACAGACAATTAGCCATTTCCTCTTATTACTTCCTGTCAAAATGGTGGCCACTTTGAAAC…
596795	JH818799.1	88067	88067	T	C	GGCTGTAAACAGTTACAAAAGTTAGACTGATGCCAAAGCTTGGACTAAGTTCATCCTAAAAGGAAACACCCATCATATCTCATTTATGTGCAATATCCGTATTGCAACCAAGTAAATTACTGAAACTGTCTTCTAATCTCAGAGCTAGCTGATAAAAGTGCGGTGTGTACTCAAGATATTGGAATAGCGGCTAATGCATG[T/C]GCTCAAATGATTGTTTCACAGGGAAAGACAGATAAAAATGCTGTTCCTCTTCGGTGTTTACAATTGACATGAGAAAAGTGGTATGTAATGTAATTAGTGAATCCTTGAAACTTCTTTGTCAGCGGTTGGAATGATTTGTGGAGTTGGGAATTGATTGCATGCCAGGTTGTTTTGGAGTCCTAGTTCTTACCTGG…
597064	JH818799.1	264770	264770	A	G	ATGTTGTGTAGTCGAGATGTCCAGGTCCTCATTAACTACGCAGCGTTCGTGGAGACCTTGTTTGTCACAATCAGTATTGCTGGCCTCATCTACATGCGATATAAATTTCCCAAACGGGAACGACCCATCAAGGTATTTATAGAAACGATAGCACATTAGTTGACAGATTGTATGCATGTCTAGAAAAAAATTGTTGTGCA[A/G]TTGTGTAATAACAGCTACAAGTGTTTTCATTTTTTTGTTTTAACAGGTGGCTATACTACTGCCCATTTTCTTCATCTTCATCTGTGTATTCCTGCTGTTGATGCCTCTGACAATTGATGCTAACGAGGTGTTATGGGGCATCATCATGATCTTGTCTGGGGTCCCAGTCTACCTGCTGGGGGTTGCGTGGAGAA…
597277	JH818803.1	27215	27215	G	A	AGGGAACAAAAGAAAATGGCGAGACGTATTACTACGGCTTCTGTTATGACATTTTGGAAGATTACGCAAAAGCCTTCAATTTTCGGTAACGTTATATCGAAGACTATTTCACAAATGTTTGAAATAGTTTAGAAATGATAGCTATTTAATATTTTTGTAAAAGAATAATAGAAATAGGAAAACATGAAATGCATACATTT[G/A]ATTGGATGTTGATATTCACCATTATCCTTACATTCACTATTACGTCAGATACGAGTCAGTCGATGGTGATGGCGGACTGTTTGGAAACCCTACAGAAGACGGCCTCAATGCCTCAGGAATGGTCGGAATGGTTATGAGAGGGGTATACTACTACACAAATATTTACTTGGGTAAATTTTAAAAAACTGGACTCG…
601036	JH818819.1	20036	20036	C	T	GAGATTTTAGCAACTGGGATTCCTGAAAACTCTTCTTGAAGATATTCAAGCTGCTCTTTAAATGGCAAGGCATTAATGTCTCGAGACTGAAACCGAGATCTCAATGGTGGATCAAGTGCATTTCCACGATATCGAGGAACAGGATGACCAAGGGCAATAACTCTAAAATTTTCATTTACTCTAACCAACTTTAATGCATC[C/T]AACTCCTCTATTGAATGATCATCCAATAATTTATCATATCTTTCTGCTGACATTAAAAATCTACCATCATCTAATTGCATCTCTCGATTTTCTAAAAGATTATTCAATATAGGCAAAACATTTCTCTCTGCCTTTTCAATGCCTTCTAATACCAGCACTCTCCCTTCGATGGCAGCCTTAACAGCCGGCTGATC…
602396	JH818825.1	176690	176690	C	T	ATGGAAACTATAGTTGAAACTGTTTATATCTGCCAGAAAAATCATTGATTGATTTTTTCCTCTTGGTTTACGTTTACACAATAAAACTAAATCAAAACCAGTTTAAAATAACACTGGTTTAGAGTGAAATATGCATAGATTGCGTAGTCTTAGTTAAAAGTCAGACAATGAAAAAGACAGGCCTATGTCATATTGCTATG[C/T]GACACAACTACCCAAAGTCAAAGTTCTTTTCGATCAGAAGACGTTGTACTAACCGTTTGTTACATCTATTAATATAATTCTTCTTTTCCTTTTTAACCTTAACATGTTACATATCTTTTATAATCAGTGCGCAGTATGCAGTCGTTCAATTTAATTCATTATTTTCTTTCATTTTTTTCTTTGAACTTGTCCGG…
604733	JH818839.1	435895	435895	A	G	ATTGGCAAAGGAGGCATGTCCATTCGAGGAGTTGTGGTTTTAGGGGCGGGTACATAATTTCCCGGTATTTCCTTCAAATCCTGAAGGCCTCCAAAATTCCCTAGCTTCTCATATTTTCTCCATTTTGCTCTTCGATTTTGAAACCAAATCTAGTATAATTGAAACTTAAATTTACTCTACAGTTTTAAGCCAGTACTGAT[A/G]TTAAAGATCATCAAAATGCATTCATAAAAGCACGTAAACCGGAAACTTTAAAGACATAGTTATAAAAATAAGGATGGTATGATGTGTTTAGTTCACTTCATTTTCACTTGAATCATGCAGAACTGGTCACGAGCAGTGGTTGTCCGTGGATTGTTTCGGGTTAAAACCACTAACCTGTACACGAGCCTCGGGGA…
604871	JH818840.1	75220	75220	T	A	TAAAATATATTTTGCAAATGGTCCTCACGATGACAGCTCCTTTCTAACTGGTAAGTGCAAGCAATATGTAACGTGTATATGTACACGTAATAAACAACAAACGATCAAACATGTCAAACTTTACCTAAAGTTTAAGTAATAATTGGAATCAAAGCTGGTGTTTAAAATAAAAACCAGATGCATGAATGCATTGTCCTACA[T/A]ATGTAGAATTCTACAGGGTTGGTCAGCAACATGGGATATTTCTCCATACATGAATTTTATGCATAGAGTTTATTTAGTATTTGAATAAACGTCAATACGTATATAAACACGTCTCCCTCTTACTCATTCTACTATTTTTAATTAAAAAACGCTTGACTAAAATATGTATTGAACCATGATAACCATCAGTAATA…
604937	JH818840.1	126220	126220	T	A	AAAATCTTAACGAGAAAATTTTTTGTTCTCTGAGTTATTCAACAAAATTGAACAATTAACAATCTCAATCAGCACATATCCCCGCTCCCACTACCCCATGAAGAACATTATAATCTTCTTTTGTATTTCTGGTTGTTGTCGACCAAAACAAATTCTCTAAAAAACGTTTCTTGGCATCGAAAAATGCATATGCATGTTCT[T/A]TAGCTAAACAAAAGCTAACAAGTCGCATTTATTCCGTCATATCGTTTCAGAACACGGTTTTCTAATTTGAAACATTGCATAACCTGGGATTGGGCGCATCCAAATTTAATTAACCTTTCTTTCGTAGGTATTAGCGCCTGCAATTAAGCACGTACAACAATGATCACTAAATGCGTTTGCTTCTTTCTATAAAT…
604944	JH818840.1	128125	128125	T	A	ATCAACCCGGCGTTTAATAGTCTGTGTTTGAGGATATTATAGATACATTATGTATAAGCTTTTCTAGTGCATGAAACTTAAGCGCATATACTACGTAGAATGGCTGAGTTATTGGTGCCGATGGCCGATTTAAAATAAATTAAATAAATAACAGAGGCATACATGAGTAAAACTAAATAATGCAATGCACTGTTGGTCAT[T/A]TATGCATGCGTTCTAGTATTCAAACACCTTTGCGAGTATCTCTCAGTTTTATGCATTTGTAATTATTCAAAAGAAAGAAAGTTACTTGAAAACCCTGGATAAAAACCAGTTCCTGAATTCATACACTGTTTAAACAAAGACATTAAATGTTTGACAATTTCTTGTTTTGTCCGGAACTCTGGTTCCATTAGTCT…
605715	JH818843.1	64793	64793	A	T	CATTATAAATGAATTGCAGTTGTCTCGCCTTGCCAATTCGTAGCGTCTCCCTTTTACAAAATCCAACATCCGGTCGTTATTTATATACATTTTAGATGGTTCTAGCTGAAATTTCTGGAATCGATTGAATTATTAATTTCGATTGAAATAATATAAAGGACTGATATAACATTTACAGACAATCATATACTACCCTACTA[A/T]AGCACCATCATGCATCTAGTTAAACTATTTTTTATTTGAAAACAGACGTTTTACTCAAAATGAATCTTGAGAACAGACAACATCAATTTAATGATCCACTGGTTCTAGCAAAAATCGAATACTTCTTTTTTTTTTAAACTTTATTTTGATTCACCTTTAAAGCCATCTTTGTTCAAGTCTCCTGGGCAGGCAAT…
606086	JH818844.1	143198	143198	C	A	CGGGTCTATACGATGTTTACCCTGCACTATTACACAATCGGGAATCAGTGTATTCAATACCTATCTGTGACAAAAATCTCAATTAGCTATTTAAATCTATTTACGATTGTAAAAAAATAAAAAATAGATTTTTTTTAAACCCATGAAGGTGCGTCGGCTAGTATTCAAACCCAGGTATTTTATTACATGTAATAAAGACA[C/A]GTGTAAAAAAAATAAATGCATTGAATGAACGTGGGGTAAAAAATAGGTGAGAGAAAATAAAGGCGAGAGAGAGACAGACAGAGGCAGAGTGAGAAATATGATAAGTGCACAGAAAGAGAGAGAGAGAAGGGAGAGAGAGAGAGAGAGAGAGTTTTGACAGAATGTAGACCTGGGAGCTTAAAGCTGTTGCATTC…
606725	JH818849.1	253357	253357	G	T	TCTTTCTCTCTTTACAGAAAACACAAGTGAAACTCTAATGAACCTTGATTTAATAAAAACTTGTGAAACAATTATTGTTAAACACACAATATTGATAAAATTTTGTACAATAAATGACGACTGGTATGCATTTGTCATCACCATATTACTATACAAGTTTAATGTTTTGATCAAGTAAAAACAACTTTGTCTCAAAAGAA[G/T]TTACAACTGATGGCAAAGTTCCCTAGAACTAACCAGAGGAACAGGCCAGCAAACACTTGATGAGACACTGCCGTCCGTCTGGGAGGTCAACGGTCTCCCTATACACGCGGCAGTAGGGGTCCCGGTTCCCACAGTGTCTCAGGTCCCACGGGGCGGGGGTGGGGCACTCGCAGGCCGGCTGGCATGACACGGGG…
607051	JH818849.1	508122	508122	T	C	TCTAATATCATATTATTTTCCAATGTTTATTGTTACACTGCATTTATAATAATGACATACTGGTAAGTCTGTGATCTTCATCTACCAAGATGACATTGAGTTCATAAACTGGGCCGGGGCAATTAGATGCCTGTACACTAAATAGATATAGATAATAGACGTTAGAGAAAAAGTATGCATTATTCAAAAAGCGTACATAG[T/C]GATACGACAAAGATTTAACTGAATGTTATATTTATGGAACATTTATTTGCAGTCTGGAAAACTTTCAGCTGCATAGCCTGCAAATGCAAACTGTTTTCAAAAAATATCTCTTATCAAGATTTGAATCAACTAGTATATAGAGTTGACCTTGAAACTTCATAGGGGGAAATCCCGAAGGCTTTAAATATTTACCG…
607136	JH818849.1	547636	547636	G	A	GCATACCTTAGATGAATAGGCCGGACCAATGCCTTTCTTTGTTGTTCCGATTCTATAAAGGAAAAATTTCTATTGTAGATATAGTCAAAGATTACAATGTATGACATAAATGTGATGGACATAAAAGTTACTTCCATATAACATGTATCTTATAGGTATGTTCAGGATTAGAACTTAACACTAAAGAGCAAACAACTTTT[G/A]ATAATTTTAATGCATCAATTTTAATCAGAATAATATGAACATATATACAATTGTAAATGATATACACATGTATATGCCTGTAGCAAGTAGTTCAGTTCCTTAATTAGTTATAATATAAATAGGAAATATTTAGGGATTCAGGTTAAATAATGTCTTACATAAAGGAATCACTTCTAGCTTATTTATAGCTTTGA…
607695	JH818854.1	42515	42515	G	A	CATATTTACACAAAATAACACACCATGACACATGTAGAAACCTACATAATGTGGTCTCTTTTGTTATGATAGATCTTTTCTGTAATTTTTTACAAGTTCTGTCCCATGTCAAACTAAAATTAATAAACAATTGTAGTATGGTTCCAGTTCAGCATGATTTTGCAGTCATTTCCCCAAAATAAGCAGGAAAATGCATGCAC[G/A]GTTTGTCTCACATCTATAATTTACTGGACAGTCTGTGTTCATGATGTTCATCTGAGTGATCTGACAGGTGGTAGACCTGATCAATACACAGGACTGCATATAAAACCAAGCTACAGGTGTAATCAGGTGGAGATTTTACCTGTCTCACATATAAACCTCACAGATCCTGGCCCGGGCTGGAGGAACTGTTTGTT…
607934	JH818855.1	51777	51777	G	A	AAGTCACTCTTTTTCATGGCCTGATAAATTGTAAGCAGTTACTGTAATATACTCATTTTTTTAAGCTGTGAATTTTATCATAAAGTAGCTTTCATTAATAAAGTTCATCAATATATATATATAAAAATAACAACACCAATTAAGATTCATTCGACTAGCTGAGAAACCAATTTTCACCAAATATCATGCATGCTAAATAT[G/A]AAACATTTACAGTTGATCTAATTTAATGGAGGTCCAGAAGGTGATTCCTACCGACCTTGAAACATCAGGTACAAGTTACAGACAATCTGAGTATTTATGTGTTATTGTCTTGATGGAACACTGGTGTAGACAGATGTTAATCTTGACCTTTTGCCTTATCAAACAACCTTGATTCACGTCAGGTCATATCAATA…
610853	JH818863.1	370274	370274	T	C	TATGTGTACATTCTGGTGGTGTACATGTCACTCATTCCATGGAGATTTCTAAGTCTTCCTAGACCCATCAGAGCATTGGGAGCATGAGCGGCAGTACCATAACGGTTGGGATAATCTCTAGTTGGATCAACTCCCTTCTCCTTTTGACTTCTTCTAAATACCTCCCAAAGGTAATCCACAAAGCAATGATGCATGTAAAA[T/C]ACAGGATCGAACCCTGCTGTTTCTGCGGGGGCCATGATACCTCCAATATGTTGATGAACGTCACCGTGTCTGATTTCAAAATCAAACGGTGGCGGGGCGTGTGGTTCACTGATTTCTTCCAGACGAGATCTGGTCATTACAGCCCTGATGTGTCGGTAGGTAAAGTACTCTCCCTCGTGTCCTCCGGCCCTGAC…
612568	JH818869.1	93538	93538	T	A	TAGATCTCGATGCATGATATCATCATGTAGATTAATACCATATATGGTGGCAAGGTTGGCAGTGGTCCCTCCTGAGGTTTACTTGTGAATGGACCTTCTAACACCCCTCTCTTTAACATGTGAAGCATTAGCTGGGCATAGGCATTCCTATTTTTCCTGTGAACATTTATAAACATGCATTCTTTCATTAATTTTGAAAA[T/A]ATTTTTAAAAAAACAATTTTTTAGCCTCTTGAACATTATTTGAAAAACAGTATATCATCACTTGACATGTTATCTTATAGATAATCTTTATTCTTTTTTTTTAATGATAAATATGCATAACAATTCCAACCTTCCAGTTATTCCGGTCACAGGCTCGCATAACTTCTTAATCCAAATGGCACACTTCTGGCGAT…
613773	JH818873.1	499659	499659	C	A	TCAGATTTCGAAGCTCCGCCCCAATCTTCTCGTAAAAGGTGCTCGGGAGAATGGGTAACAGGTGTTTGGGGAAGTGTCCTGAAGAATTTTCTGTTTACACTTTATACAAGCACTGAATATCTCTAGGAAAACGCTGAAATTAAAACCACATGCATTTAATTTCACCTTTTAGTATCATTGTTTTAAATTTCGATGAAACT[C/A]AGAAGTGTCAGTGTAATGCTATCGTGTGTATGCATAATATGTTTTTTATTTACTAATTAAATAAATAGGTGTGATGGAGAAGAAAAACCCGCGAGAAATTGATACAAGGACGTGTCATCGACAGATTCCAACTGTTTTCTTTTCCTATTTCCACCAAGGTCCCACGTGTTAGAAATTAACAACTTCCGGGGAAT…
613795	JH818873.1	511904	511904	G	A	AAGCTTGTCTAACAAAACTGCAAAGTGATGCATGCGTTGAGCTGCTGTGGAACAATTATGTCAAAAATGCAACCATGTGGCACCATAAACGTCACTGAAATGTTATGTTGAATAATGATAATAAAGCATGCATGCGCGTCAGTATCTGACATGTTTAAGACGATTTTCACTGCATGCACATGATTGCGAATGTTTCACAA[G/A]TGTCACATACCGGTAATACCATTCTTCTGTTTGGATTCGAGGGACAGTTATGGCGGGATTCATTACACGCAACGAAACAGCAACATGTGGTTATCATCATTCTTCAAGCCCACCAATGAGGAACAGCTCTCTATGCTTGGAATGAAATAACAACTTTGAATGTCATTGAACGTAGAATTATGTTATGTTTTTGT…
613920	JH818873.1	605399	605399	G	C	AAATAGGTACTTGTGATAGCAAACCCATAAAATTGCAAATTGCCGACAAGAAGAGTGCCTCTCGCATATGCTAACTCAGAATAACAATAAATAAAAGATATGTGAAAACAGGTTATTATTCAGAAGTCTTATTCTCCATGGATATCCCCTTTGAATCTAGTCATGAAGAAAAAGTCAGACGATGCATTGATTGTCGAAAG[G/C]TGAATGATCCTAGGTTATGTGATAAAGATGGTATTGAACCAAATCCTGAAAATATTTGCAAGATTTTGGAATGGCCAAAAAATGTTACTGAAGTACGTCAAATGTTATGAATGGCTTCGTGTTTGACCCTTGATACATATAACAAAGAAAGATGTTCCTTTTCAAATGGACTGAAAACTGCAATATAGCTTTTG…
615709	JH818877.1	408197	408197	A	G	TTATGACTATTTTTTGTCATCTGAAGCATCTCTAGGATAAGAGGAATCTATATTATGACATTTGTGACCTTATCAAACCCGGGGTCTTATAGGCTGGGCCAAATGTCGCAAAAGAGGCCAAACTATGTAAATCGTTCTATCCTCCCACATATGTGAAACCAAAATGCAAGGTATTGATGTCCATGACACCCTCTACCAAA[A/G]TTATGAAATGCATTGCTTCTAGACCCTAGGGCGGGACCATATACATTGAGAAAAACAAAATGGGATATGATTCTTTTGTTTAAGCTCCTGATTATGTAATAAACGGTAAATACATGACACTCAGAGATGTTACTTCGACTTCTTTTAATGCACTTCGCTCCTCTGGCGTCGCATATATGAGCGTGATTTATTTA…
617098	JH818884.1	152247	152247	G	T	TTTCTGTAGGCAGTAAAAGCAATTTGGATAACATACCGATCCGTTAACGCTACATAAAAATTAGAAGAAAAAAAATTCCAAATATTTTTAATAATTTTCTGTATCCTGATATACAGAGCTCTTTCACTTTAGGAGATTAATATGGTCCAAAAATGGCCAAGACCATCCAACCCTCCTGAAACTGCTTTCAAATGCATTGT[G/T]TAGCTTATTAATTGTCAACGTGTATTCGTTTATTTAAGTCTTTTTTTAATAATTATATATTTTTGAAGTTGTCTGTCTGAAAGTTCTTTTTAAAACTTTAGGTACACTTAGATAGCATGAACTTCATGGACTACACCGGCTAGTGTCCCCATGTACACTATGCAGTCTAATCGTGGGCCAACTTTATACTTCAG…
618271	JH818890.1	49659	49659	C	A	TTACATGAAAAAGAGTTGTGAGCCCTGTATCTTGCTTATAATTAACTTCACTACTGGCTCTCCAATTTCATTTTGTCATCGGAAATGTATTTCTAAAGCATTGTACATCATTAAAACAGAAAAATAGAATTTGACCAAAATCGTGACCATGCCCCTTTAAGAAAGAGAATTAGCATGAGTGTTTTAATTTTGATTTGAAG[C/A]TACATGCATTCTTATCGATACATGTATGTTTAGCCATGAAAATATTTCCATAATAAGAATAATAATTTTAGCATAGTTTGAAGCAATAATACGTCTACATGAAAAAAGAGAAGCACTTATAAAGTGTTTGCTACAAATTGGAAGTGTTTAAATAGAGTGGCGCAGCGCATGGCGTGTTATTCGTTGATTTAATT…
618462	JH818891.1	62417	62417	T	G	TTGATTTGGATGTGAATATACATACCTTTGCCAATTGGAATAAGGATTGCTATGGACTGCATGTTATCTCCAAAGACTGCCTTTTTATGATCCTATTTTTTCACTTGTTCATGACGGTTCTCAAAATGAGTAAATCCTACATAATGGGGATATAGGTATGGTATTTTAAACATATATATTCCAGAAAATTTGGGTGGCAT[T/G]GCAATGATGGATTTCTGTAATCACTGTTGGTACGAAAAAGTATATCCTCAGAACTATGCTCATCATGGGTTGACACTTTGGAAGAGTACACACTGCGAATCTTTCCATCTTCCACACCATCAGTCCGGGGTGGGGATGTTTAGTTGTTTAGTCGTATTGCATTCCTATAGAAGTGTTGCAGGTTAGTAGCTCAT…
620537	JH818905.1	345930	345930	C	T	AGGCGGGGAATTCCCCCACCGATAATGCCTTAATTACCCGGCTATCTTTGCATTTCAAACACAATGTAGCTATAAGATAGACCCCCAGACCTCCTTCTACTTTTTCATTTCCTCCTTCTACTTCAATTTTTAGAGACAACCCTGCAATATTGATAATGGGCGTTCCATAGAATTTTCATATTACATGCTTGCCAGACATA[C/T]AGTTGGGTATTGCAGCATAAACAGGACATGCATTTTAGTACTAATGCTCATGTAATATTTAAGTTAAATGGCTTAAAGTCTTCAAAATTCATTTTGTCACATATGATCATTTATTTTTTCCTATGTTAAAATTAAAAATACATGTGTCACCAGGTTCACAGGCCAGCAAAAGTCAACCAATATATAGGTTGCAT…
622189	JH818914.1	778558	778558	G	C	TGTATGCCTTTAAACCTGTGAACACCGGAAGTAGATTAGGGAAAGAATTGTCTGCGACTTTTGTGTATCCTTTCAGAACGTACGCATCCAGTTCTTCGCGGAGATACCTCATAGTCTTTTTTAGTTTCCTTTCGGTAATTAACCTCGACATGGAGTCAATTCCAAACAAGTACACGCTTAGTTGATCTTTGCTCTCTGTT[G/C]CAATTTCTCTCTGTTTCTTTATACTTTTGATATCAACATGCATATGAAGGTTATTGTATATTTGTTTCTGGTCATCACTGAAACACTGCACATTCACGAAGTCTGTGTCTATGTATTCAGGCTGTTTGAATTCGGTCAGATCTGCAATGGTTACTTTGTAATCACCGTGCAGCTGAATTTTCCCGTACTTACAG…
622900	JH818915.1	255650	255650	C	T	ATTTCTCAAATGGAGTCTGTGATAAAAGCGTTAAAAAGCTAGCCTAGCAAAACTTCATAAATATAATACCAATGGAAATATTGAAATAGCAGAATATATAGATATTGTACAGGTAGATGATATGTAATGACACAGCTGATGTGACAATTATACATCCAAAAATAACAGTGAATGTAAGTAGTGGTTCATCTTTCAGCAGA[C/T]TGTGTGTATATTAATGCATGTATATGCTGTGCAATGCATTCATGTTTCATTGTTGAGGCAGATATTAAGTGTTTTTAATTCAAATTTAGCTCTCTTTACAAGCATGAGTAATACAACATGATTTTTTTTTTATGACTTCATGACTTGGTCAATTATACCCATGTTCTTTTCTTTGAAGATTAAGATCATATGTA…
624434	JH818918.1	139615	139615	C	T	AATGCTCATAAAGCAAGCCATATCGTGTGTTGCCGTGTAATAATTTTGAATATAATCAACATTTTCACATTAACTTATTGTATTCAAATTTGAATTTCTCCATTTCAGCTCGAGGTGCAGCGTCTGAATTACTGTGAAAATAAAAGAAGAATACTCACCCAATGACGTCATGATTATTTTAGCGGCAATGCATTGGTTGA[C/T]TCCAATGAACAACACACAACGACTTAAAAAGACAATTCTTTTAGAATCAGGAAGTTAAAAATCGACCGTCTTTCATACTTCAAGCGTAACGAATACATACAAATTATTTTTAGAATCAGTTTCTCCCGGGTGCTGTAGTGTTCGATAGTCCTCATTTTGGAGATGTATTATCTTCGACTGTTTCATTGAACACA…
625182	JH818919.1	104186	104186	T	A	CCTTCACACACAATCACCACCGCCACCATTTCATTCATTATTTTATATCCCTGAACAAAAATTTCTGAAACAAAAAAAAATATAATAGCTCTGCATGCAACATTTTTAATAAGATAATTATCAAAATTGATTAATGGGCATCTTTTTTATTATTAAAAACATTTTATTTCATGCATATTATAGACCTTGAAATGACGCAC[T/A]CATAAATGTAAATATTTACACAAGTATACAAAGTTAATTAACTGTAATTTTCTTTTTCTCAGAAAAAATTCAAATAAAATAAATTTGATATTCTGATGAAAAGGCGCGTAATAAAAATGTTCTGAATACAATCTCGTGACACCGGGCCAACGTATGTTGCTTCGATCAAGTTTTGTGGGTAAGTACCAGTTTGA…
625476	JH818921.1	11443	11443	T	A	TGCTGGTTGGTTTTTATGAGTGTTATGTGATTAATTACGGAAGAAAACATGTCTAAATACATGCTATGAATACTTTTATACCTTTTGATACTCCAGTTTGTACCGGTATATCACTGTATTAGGGTTGCTGAACAGTGTATTGCTGTGGCGTGTTGTTGTGACAAGTGCTTTGTGTTTATATGACCATGAATGCATGTTAT[T/A]ATCATAGATCATCATTTGTATTTATAGAAGAGAGTTCTATGTGTGAGCGAGCAAATGATCAAACGAGCGTGTTAGAGCCTGCTAGATTGTGTTTTGTAAGAAATGGCTGTTAGAACCATTCTGTTATTCTGTTTACCATATCATGAGACTTTTTTTTATTAAAGAAAAAATACCTTTTTTAAAAGTTTTAATAT…
627458	JH818926.1	667453	667453	C	T	TGTAAAACTGTATATATTCTTCCTTTGATTGCCTTGAGTACTCAGTAATATGCCTGAATTTTAGATTTGAGTAATTTTTTTCAAGAGTTTGGATCCACATTTTTCACAATGTCTTATATTGGTATTCATTTGTGTTGATATTTGCTGATAAGTTATTCTGCAGATTTTTTCCCCTGTCTTTGAGAATGCATTTTATCCAC[C/T]TGGATTTGTATGTTACAGTCTTGATTTGTTTTTAGCCCTTGAACTCTTCTGGTTCAAAGTTTGTATGTCATCTAACTGCATGCATGTACAGGTTAGTTCTGGCAAATCTTTTTCAAATTTTGGTTTTTAATTCTTTTCAACCTCAGAGTTAATGTCTGCCTCCTTTGGGCTTAAAAAGGACACAGAAGATGGTA…
62853	JH816055.1	429828	429828	T	C	ATTCCACTGCTCTCTCTCTCTCTCTCTCTCTCTCTCTGACAACAATTTTAATTAAAACTTAAAAAACCTTAACTAGACGGTATCACTTTGCATGCTCGTTGAAAAGTTTTACAATCAATGATTAATGAATATTCATATATTAGTAGGTGCAATTTGCATTCACAATATCAAGGCTATCGAGGGAGAAAACTGATGCATAT[T/C]ATACTGACTGGAACGGAGACCGTTCAATTATTTAACACAAACTCTTCTAGCGAGCAACCATTTATAAATATCGGAATTAAATATCAACGTTTTTTTCATGCCCCTTCTACGTTTTACGAAATTGAATATCAAATAATCCCGCGGGGTAATCTGATTTTTTCCCCTCGATCTGACTGTGTTCTGTTGGATCGTCC…
629816	JH818934.1	658804	658804	A	G	GTATGTTAATGTTAAATCCTTTCGATAGTTCTCATGGAATTTTATTCCTTTACATACACGCTATTTTTAGTACTTAGTGAAACCAAATTCAATGTTATCAAAATGGAGTATCAAATAATCAACAGTTTTAAAGCTTTATATAAGGTAACAGACTATTTAAAATCTAATGGGTTGAAGACTCCCCCTTCCTTGTGTAAACT[A/G]ATATGAAATTGAGATGTTGTAATGCATGCAACAGGTTTTGTGCATGTAAAAGATATGCATATATTGCATAAAGGCACGAAAACCATCTGCAATATGCAAATTGTAAACCCCGAAAACTTAAAAAGGAATTAGGTAATAAAACAATTATTTAATGCTTGAACAGTCAATAGACCAGAGTTTTTTCCCTTGGTGCA…
633251	JH818965.1	339324	339324	T	C	GTGTTTCAAGGGTACCATTACAAGGGTGTTGATTTTGTTTGGTAGGACCAGCGGCCCGGGCTGTCTCCAGGGATCACACGAGGGCACGGTCAGCTGTTGTCAGTTCAGTCGGGACGGTAAGTGTACACAGACTTTACCTTAATCCATTGATGTTGCCAAAGAAATGTTAGTACCGTAGGTGTACTACCTGTAGTTTTATG[T/C]GTGCAGATGCATGTATTTAATCCCGGTTAATGACTCTTTTTAAAGGGCTTATGCTGGTGTCTGGTTCCTATGACAACACGGTAGTGGTCTGGGATGTGGATAATGAAATGCAAAAACTTCAGCTTCAGGTGAGATGTAAAATCTGTCAAAGTTTAATGTTAACATTTCCCAGAACTCTCTCTTATTCAGCAATG…
633477	JH818965.1	495100	495100	T	G	GAACCTGCATTATTGATATCAAATTTATGACAATTCCTTTTCGAATATAAACCACTGGAATGCAGTTGGTTCATAATCGGATGAAAGGGCTAAGCCGACTTGGTGCAGTTTAATAGCGTTTTAGCATGCATACAGGAATTTCACCAAACTAACTTTGATCAATGCATTATCCTAGTTAAAAGCCAATTTGTAGAGAACCC[T/G]TAAATTATTCATTAGCGACATTGAATTGTTTAATATGGAGATGAATTTATCTATTAAGTTGATTGTAAATCACTTCCAAGGTCATCTAACGTCACGTGATTTTTTCCATTACAGAGCGCCTACACCTCCGCCCTCCAGATGCCAATCACAGCGACTGCGCAGGCCTCGCTCGGTTCCCGCTAACGCCCGCCGTT…
633489	JH818965.1	509706	509706	A	T	GAGAAGCTCAGTAAGTGAGCTAAAAAAAAAACTGGACAGCCTACGTGGGTTAAAATTCCTCTCAAATTTTTGTGTATTCACAAGTCATAATTATACAGTCATCTGACAATGGTCAAATGTATTTCTTTACAAATATTTGGAAGGTTATCAACATTAGGTATCTTTACGTTTCCTCTGTGTTTCTACAAATTGCGTGTACA[A/T]GCGATGCAGAGAGGGTGTCATTAACAAAAAAAAGTATCACTTTAGATATCTTATTAAATCTCCATAGAATTTTTTCTCATCGGCCTCCCATCGGAGGAATTTGTCTTGTTTAATCTGGTGATGGAGGACTGTTGGAATTTGTTTGAATTTGAGTTTTTCTATCATTATAATGACAATATCCTGAATAACAGATA…
63397	JH816069.1	23152	23152	G	T	GTAGTTTCTAAGGGGAGATCTATAAACATCGTTTTTAATGATTTAGTAATATCTACCCAGATATTGCAAGGTATGAATTGTTTATGTCCGCCATAAACATCACGGGAATGAAAAGTGGGCGTGGTCTGCTGTACTATTATAATATAGCCCCTACCCCCGCCCCACCTATGCTACATGCAATGCATTCGTGGGGCTTATCT[G/T]TCTATGAAAGGAATTCCATCTATACAGACAGCAGAGAGCGGGTAGGTGGGTGGGTGACTGGGCCTACTATGTAGTGCAGCAATTTTCGGAGGGAAGGGGTTTCTTTATAGCCATATTTTCCGGGCGGATNNNNNNNNNNNNNNNNNNNNNNNNNNNNNNNNNNNNNNNNNNNNNNNNNNNNNNNNNNNNNNNNN…
63462	JH816071.1	12883	12883	G	A	CATCTAAATATATATATATATATATATAGAAAAATGAATTCGCTAAATTAATAACTTTGGCACGGGCACCTTAGGTTACCGGTATTAATAAATTTATTTTTTCGTGGTATTATTATTTGCTGCACTTTTAAATTGTTATTTTTAATTGTATTAGAGATTAGATTCCATATATTTATGTAGAAGCCCTGTGGCAAATATTA[G/A]ATGAGTAAAAAATACATGCATTATCATCAAATATATGAACATCGAAAAAAAAATGCATACGATGCATGGCTGTTGAAGAGAAAAGACGAACGACAAACCGGAAAACTTAATGAGGGTCCCGTCAAAATATTGTGCAGTATTTTTCAGTATTGTCTTCATATGTCTTTAGATTATACCTCGATACGACGCTCCAA…
635248	JH818976.1	112525	112525	C	T	TAAAACTACATAAATATGTATTATTTCCGTCCCTAAACATACACAAAAATTCTTTTATCTAACTTGTCGGATAAACCATACCAATAATCGAACATGTTCATTAATAAAGCGATTAGAAACTAGGCCATGAAATGTTTGTTACTGGCTTGGTAACCTGTGTGTCCATCATGCATGTTTTATATAATTTTGGTCAAACACAT[C/T]ATCGATGTCTCCATTGTCTTTGAAATAATACACCATTATTTATAGCTGGGAATTGATTGATTGATGAGAAATCATCGTTACACGGCCTCTTTAATGTTTAATGAAAGGTTGATTATGCAATGATAAGTACAGACAACAGAATTAGTCCGGATCGATTACAATTTTTCTCTCTGCATTAAAAGTGCAAATTAATA…
63566	JH816071.1	84778	84778	T	G	GAAAAGCAAAGACAACTCTATTGGTACATTTGTTTACCCGGTATATCATAGATTTGGCTCCCCTTTTGAAATGTCTGTATAAATAGTATGTGGATTTTTGGTTTATTAATCATGACTGGAAACTAGTGAAAAGCAGATACATGTACTGGTATCATTAATTGATAGCTCAAAGAATCTGTGAAATTCAAAAAAAAGATACA[T/G]TAATTGAAAACTCACATTATGTATATACATGTATTAACTACAATATTCAAAATCATGCATGTTTTAATTATTAATGCATACATTTCAATTTGTACAGGAAAAGGTAGAAGGAAATGTTCGAGTGTTAGAGGGGGAGTTCCACTCCCCATGGGACAAAATCATTCCAGGGGTGATGCCCAGTGTTGTCAAAAAGT…
635939	JH818978.1	15751	15751	C	A	ATGAATAAGAAAATAGACAAATTACTTGAAAAAGATTTTTAACAGGTATACATGTATTGAACATATGTAAACAAACACATGGCACAAGCCTTGTTTACATGACAAAGAATTTTGAGCCCTATATCTTGCTTATACATGTACATGTAGCTCCACGACTGACTCTCAAATTTCACATGATCATAGAAAATGATTTCCTAAAG[C/A]ATTGTGTATAATAAAAACAGAAAAATAGAATTTGACCCAAATCGTAACCATGCCCATTTAAAATATCGTTTCAAAGAATTATAAGTAAGTTTGCATCTATCTTTGTGCATGTTATGCAGCCTACGTTTGTGCCTCTAGTTGTCGAACGTGCCCCACCGACCACAGACTGGATGATTCCGGCTGACCTCTCTTGT…
637606	JH818992.1	84919	84919	A	T	TCTTTGTCAGAATTAAGATTGAGTCCCGGGTATTGGGATTCTTGTTTCAGAGAATAGTAAAACAGTTGCCTGCATTTATTACAAACTACGTCACTTTCATTCAAGTCAGTCACAAATCGTTTGGACAGAAATTTTCGAAGCGCTTTATTTCCAGAAAGCGGTCTTCGTTCACTAGTCTTTACGCGCTTACTACAGGTTAC[A/T]CAGGAGTATGGTCTAAGTTTGGATGACATGGTTTAGAACCTTGAATAAAAATGCATAAATTTTAAAGAAAAATATTTAGACAATTAATGCTCTACCTAACAATGGTTCAAAGGTCACTGGCGTCGAAAGCAAATTGAAAGGGGGGGGGGGGGGGGCTAGACTAATTAGACTAATCCTCAGAAATCTTAACAAGC…
640787	JH819020.1	588972	588972	C	T	GTTCCTGACCACTTCAAATTTTTACCAGTGTCCTCATTAACCTTAGCACCCGGAGTTGTGTCCCCTGATAGTGAGTCTAGACTGGACTGGCTCGAATTCTGAGATAATTCTACTTTGATGCGATTATATTCATCTGCAGTATTCTGCACTAAGGGAGAATCACATTCTTCCACCAACTCCTTTATCTGTACAATCAATTT[C/T]AAATGCATTGCAACTTTATACAACACTGAATATTTCACAATGATCTTTATAATATTGAAAACTTCATTTCTCAAGGGAGACCAATCTAGTCGAAAAATGGCCAAAGCCATCCGGCCCTCTTTTGGACTCTATACAAAAATGAAAACAGCTTAATTTTTAAATCATAGATCACTCTTATTATACAAAGTACCCTG…
640970	JH819020.1	695512	695512	A	G	ACAAACTCCGGGGTCTGTTTGCTTTCCAATCAAATAAATTTGCTGGAGCTGTCTTTGAAGAGCATATGCATGAGATATCCCAACAAAAGGAAAGAAGAGTAATTAAGTCTAGGAGACAGTTCATACGAAGCAAGTATTCTTCGAATTCAAAGACAAATAGAGAAGATTCGACGTTGGGTAGTGACAGCATGCATAAGCAA[A/G]AGCGATACCGCTGGACTACATATTCAAGTTTTATTGACACAAACGTGCAAATCTCATTCCACAGATGAAAGAAACGAGCGGGCACCTGCTACTCAAGTTCTAAATTATATCTTTTGATTTGAATATTGCTCCCACTGGTTCTTGCTGTCGTCTGCTTTGCCAATTTGGTAATAATTGTAAATGATAAAACCGGG…
642659	JH819021.1	962493	962493	C	A	GAATCAGATTTTTTTCTTCATAAGAGACCGGCAAACAAAGCGGGCATATTTGTGAGAAAGTACAAGTAATCACTCTAAAAGAGGTAAGCCAACTTCTCATGCCCTCGGTAATAGAATCACTGCATGTCAATAAGATTTCTACCAGTTATCATCGAATTTATATTTTTTTTACGGTCTAAATAGTAAAAAAAAAACAAAAA[C/A]AAAAAAAACATAACTTAATCTTATGATAAATGCATGCGTGTATCTACAGAGGAAAACATATTTATATGCAGCTTTTTTTCTTGCTACTTTATAAAAACTATAATTGTTTTAATATTCTCATCTTCTTCATTATTTGAATCCAAGATTACGCTAGGTGATCAACAAAAAATCTAGGGACCAGAACCAACTAAAAA…
642931	JH819023.1	3191	3191	T	C	ATTGATCTTTAAAGTTTAATGGGTTTTTTTTAAAAAATGAGATCTTGTCAAAATGTTTTTACCGGGTAATTTGACAATTAAAATATTAAACTTTGTCGATTCATACATATAATGAATTTGAATATAGGATCAGACAGCAATAAAGCAATATAAAACTTATTTCTTTATAAGTATGTAGAGGAACTACAAAAAGTAATTAC[T/C]ATTGTTTGATCCATCGTATCTATTCTGTAAATGTACAGAATAATTGATTTCTGTACATCAGCTGCAAAATCATACAGTATGTACATTTTTTTTCCTTAACCAAATGAAGGTAAACTCTCAATAGATGGAATATATATGGTTTTAGAAGAACTCAGAAAACAGGGTAAGTAATTGTACCAAGTGTATGTAATGTA…
643293	JH819023.1	330843	330843	A	C	TGCTGTGACTGAACTAATTGTTTGGATAACTGTTTTACAGAGTTTTGTAAATTGAAGGGCAATGAAACGTAAATTTGCTTGCAGGTGTGCAGCTAGGAGTTGCATGCCCAGGTCTTGGCCCCCCCCTCACGTGCCCAGAGAATATATATATGTCGCTATGTTGTATGACAATGCATCTGTAAAATATCCTTAAATACATA[A/C]CGTTTTGGACAGAGTTGGCTTGACCCTTTGACCCTGCTCCAAGGCACTGAAAGTCTTTTAAAAAAAGGAACTGTTTAAAATTTGAGTTTCCTATCAGGTACGTGATCCTTCCGGGAAACATGCAGAACTAAAAAAACCCAGGTACAAACTGGTAAGATAGAATATCGGCAGGAAAAGACTCTAGAGGAGAATAT…
643764	JH819024.1	372600	372600	T	C	TCTTGTACCGGGCGAACACATAGAGAACCAGAGCGTTGCCTATCGTCCCCACCAGTGAAAATAAGGACATGAAGCCAATGGCGATATACACCTGAATCTGCATCGCCTCATCCTCCATCTTTCTCGGTCAAAATGTAAACCTGGAAAGACAATGATTACAATCAAGCTATATTTCACTATTAATGAACCCAGAGCAGACG[T/C]TATAATTATCATGCATGATCAGGGGAAAGAGGCTTATATATCCAGAGTTATAATTTCGCTTCGAAGTAGATCACAGGACCTGCTGCAGACAAAGATATTAAAGTGAAAAGGAAACATAGAAATGGCAAAGCGTTTGGGGACGACCGACTCCTGAACAAAGAATTTAGCGTTTTATTGGATATTATTGAAGGATT…
643859	JH819024.1	440529	440529	C	G	TTTGTCATCGGAACCCGGTTATGGGATCAAATGGAACCATAGCTAAGCCTTTATCTTCCTGTAAAATATGTGTTCAGTGCATAACTCAAAATATTGCACTTAGAAACTCTAATAGCTTAGAAAACAACAAAACAGTTTGTACTATATAATGCTTAAGGAATTTGATTTGCTTGAAATTTGTAAACAGCATGATAATCCAC[C/G]TATTTATGCATTCCCTGATAATTATGGCTAATATCGAAGCCATCAAGAAATAAGTCTTGTTTGTGTTGAAATCGCGAAGGACTGGTTACTTTACTCGGGAAATGCGAGTATATTCATCAGCCCGTGATTCTATTGACGATGATGCGCTTACCATCGTTCATTTATAGGGCTTTGCTGATAGATTTATGTCGATT…
644282	JH819028.1	35485	35485	G	A	TGATGTATTGCGACACGAGAACTTGCCATTTATTGAATGTCCTGAACACTTTCGGTTTGGTTAACTGTTCTTTAGAGCTTTCAGATTGTTGTTGGTTGTCGGTTGAAACGACGAATTGAAAAATTATATAAAAAACTTTTTATACGTATTGCCAAATATTTTAAAGAATAAACGTATTGTCTGATATTTAAAGAAATATC[G/A]AGGCCAGCTATACATGCATACTACATATATGCTGTTCAGCAGTGTACGGCATAAAGACCATGAAATAAATTGTATTCAAAGAGCTGTCACTGCATGAAAGCATTTGCAATTGAATAAATCTAATTCATCTTTTTAACTTGCCAAAAATGGCGTTAAATGCAATTTATATTGCTGCTCAGATTTGATAAGTCTAG…
645898	JH819050.1	320286	320286	C	T	TCCGTGCCCCAGATCTCGCAGCTCCTGGACAGGATGCACGGCACCAAACAACACCTGAACCAGCTGTGGCAGGTCAAACGACTACGCCTCGAGCAGTGCCTACAGCAGAGGATATTTGAGGAAGATGTAGAGAAGGTACAATGTATTACCGGTAGCTTGTATTTGAAACATATTACATGTATAAAATATTGCTCCTGACT[C/T]TCTATGCATGTAAAATGTGTTTAATTGTATAATGCTACTATCAGAAGTTTTTAAGAGGTAAAATTTAACAAGTGGTCCAAGGGGTTGTTTTTGCTGAAAGAAATAATTTTCACAAAAAGGTTTATTTAATATTGTTTACACTTGAAACCAAGCTAACTATGACCCAAGAACTTTTACACTAAGTATTATACTGA…
646854	JH819050.1	852243	852243	G	C	CGGTGTAGATTCCACACACCGTGTACACCTGAGTAACAGAGATTGCCACGTCAAAGAAAACCAGGCGAAATACGTTAACCATTGTCCTCACATATTGTTTCTAAATGATACTTTTTCATAATTGTATAAAATTGTAAGTTTACATTAGGAATTTATCATCATGATGGCTGTTTTAATTTCAAAAGATCTGTCACATGCAT[G/C]GCTTTTATTATTGTTTAGAGGAAAAATTTAATTCCACATTGTATTGTTCATGCTATAAAAGACGGGAAAAACCTGCAATTCAATGTTGGGAATTTTAACACATTTGAATTACACTGTATATCCACCAAAAATCTGTAAACATTAGACACAGAGTATAAAATGTAAAACAATACAAAAAGAAAAGCCTAGCGCGT…
647129	JH819053.1	15000	15000	C	T	CCCCCCCCAAAAAATAAATAAATAAATAATAAGTAAATGTATACACCGGCGAATCTAAACCAATTATTTGGGTTTTACTTCACATTCAAAAGCGGGTGGGACTGTTTATTTTTACTCTATAAAGAGATATATAATATAATGGATAAAGATGAGTATTTAGGTCTTCCTCGAATTCTCTTCATTCACCAAGAAATTTTTTT[C/T]CCATTCGTCACGAGTAATTTCACCGTCCAGTGATGCATCACCTATACATGTTTTATGAGCCACAAACTATTGGTATATATACCTGCTGCAGTAAATAGGATGGAGAATTACTTAGCTATGCAATAACAGATGTATAATGTGTGTTCCTTAATCAATATTGATCAGACAAGGTCGTATCTAAGACGTGGCCTCAG…
648669	JH819065.1	95880	95880	A	G	TAGTAAACGTAACGTGATCGTTGGAAAAGGTCAGTTAATTGATAGAACCGCTGACCATCGGCCGGGGAGGATTGCTCGGTCAGAGAGCCAATTGAATATCACGTGCATTTTTATTCAAGTACATTTATTCATTCAGACCACATTATATATTATGGTATATAAGGTACATTGAATAAAGATACTTTTGCTTGAGTACAATA[A/G]CGTGTTTCATTCAATTTCTATTTCTGATGCCATATACATGCATTTGAAAGCCCACACGTTAAAAATGTTATGACCACATTAAAACCAGAGTTTAATTAATTAATAAAAACAGGCACGTGGCATCGTTTTGGAAAGTGGGGGNNNNNNNNNNNNNNNNNNNNNNNNNNNNNNNNNNNNNNNNNNNNNNNNNNNNN…
648908	JH819065.1	267086	267086	T	A	ACGCAGTGGGAGACTTGTTGACGCTTCCATCGTTTCTGATAGAAACCCGGAAGTTGTTTTCATAAAAATTATTTTTGACTTTGATTCCGTGGAGGAGGCATAGTAAGAAGTAGAGGAGTATCGCAAGTGACGTGGCGTACAGGTAAACCAAGAACACCTGTAAATAGGATGTTGAAAATTTCTTTGAGAGATGCTCCAAA[T/A]ATTTACATGCATCTAATTTCATAAGCCTCGTAATGACCTGATTTGATCCTTTGCTATTGTAAAAGAAAATGAATATGAATCGTGTGGAAATTAAATACTGTTGGTGGATCGAATCAAATGATCTTTTCACTTTGACAAAACTGCATCAAAAATATAACTAGGTCGTGCCTAAATAACTCCTTTCCAATTATTAC…
649124	JH819067.1	36338	36338	C	A	TTCCCAATAAAGTTCACCCAGAAAACATCTTTCAGTATTGTATTAAAATCATCCTATTCAGTTTAAAACAAAGTTTTTTCAATTGAACTTAAATAAAGATTATATGTTCATGAACATGTCCTTGGAAATCTTTCAATTATTGAGCCTTGTTATGGTTAAGCAATAATATGCAGTGCTAAATGATTAGCGATGCATTACAC[C/A]CTAAATGTGCTGAACTTACTTGTTACATCTAAAAATGCGCTGTCAGATCCATTTCCAACTTGGTTTGTGGCTTGACAAGTGTATGTTCCCTCATCATTGTTGTCAGCTGCAAGAACCGTGAGTGTGGATTGTGATGTGGAGGAAGTCACAATGGAGTAACCAGAAGTGGAGGAAGTGATGGTAACGGTGGTTCC…
650597	JH819071.1	62302	62302	A	C	GGAGTTGTATTGTTAATAGTATGCACTGTTAATGCCATTACCGGTTTGTTTCACGGTAACTCGATTGTGTTTGTTTTGTTTCGAGTACTATAAACTGTCCCATATTAACTTTACTTAACCATGTGGATTAGTAAATCAAATTGGCCAGATATTAAATTTAATATCCTTATCAAATACTAAAATACAATGTACAAAGTGAA[A/C]GGTATGCATGTACGTGACATTAAAGTGTTATGATAATCCTCATTTATGCAATAGCATTTCAGTGCAGACATATTTTATTGGATACCTTTACTTTTATAAAAAAAAAAAAAAAAAAACACTTGTTTTTGGGTCCTCTTTCATCTTAAACTTCAGTTAGTAAATGATTGATGACATTGTTGTTTTGACATTATATT…
651218	JH819075.1	21970	21970	A	G	CAAGTTATGGCATCGAAGAGAAAGTCAGAGGGAAAGTCTGAGGATGACAAAGTGTCAGCTAAGAAACCAGCACCATTCTGGAAGACCGGTCTTTTATCTTCAATGCACGACCCAGATTTACAAGTTTACAAAGATGACAAAGTCATAATCATAAAAGACAAATACCCAAAGGTGGGTTCTGATGGTACAGTATTTTACTC[A/G]CATAGTGTTTCATGCATGTTTACAATGTTTACATATTCACACAATCACTGGCTACTTAAGGCCTTTTGGATGAGCGAAAACAAAGTTAACTACCTATTAAACTTACCTCAATAATTTTCTTAAATAAGTTCTACACCCCCCAGGGAGCGGTGTAAAATAGAGATTGCAAGTCAGATTGCAGATATCATATGATG…
655631	JH819089.1	57786	57786	T	C	GGGAAAAAGATGAAGTCCGTACAGTCGTCGATTTGGGCGGATTGTAAAATGTGTAAACTTGTTGTGATTGTGTTGTGTCTCGGATCTCTACCTCACATCTCTAACGGACAGACTGAACTAGAAAATCTTCCAAGTTCCGCGTGCTATAATGCACAGGGCAACGCTCAAAGATGCATGCCCGTTTTTGTGAACGCTGCTTT[T/C]AGTAAAACTGTTGAGGCCACAAACACGTGTGGTCTTACAAGACCCATAGAATACTGTCTCCAGACGGGGGTCACGGGGGTGAGGAAGCAGTGCCAAATCTGTGACGCCAAGAGACCGGGGTACAGCCATCCCCCCGAGTTTATGACGGATTTTAATAACAATCATAACTGGACATGGTGGCAATCGGACACCAT…
656881	JH819090.1	276991	276991	A	T	TATTTACACATAATTTTTAGACATAAAGAATAAAATTGAAAAATTATTAATCAACCGGCCATTTAACTAGTATTTTTGGGAAAAAAAATCAAATGTTTTTTAATTCTTTTTCTCTTGCGGAGATTGGATAAAAGTATTAATATTCCTCAGCGAGATGTCATGACAACATGCTTATAGTGAAATATATAACTTCCTCTATT[A/T]ATCCGAATGCATGCATCTGGGGATTACACTGGTAATTGACTAGAACATTCAGACATGTCAAAGAGAGCCACTTTTTAGGTACATTAAAACTGTACAAGACTGTAGCAGTGTCAATTTCACTGATCCAGCTGTCAATATAACTGACAGCTCTTTCACGTGTGAAGGAGAGGAATTGCTTTACAGCATAAAAATAA…
656973	JH819090.1	365126	365126	T	G	AGACTGGTATAATGAAAGTGCAACACCACATGGTATCATCTTGCTTTATAGATACAGAATAATGTACAGGTTTGGACTGACAATAAATGAGCAGTGAGGTATGAGAACTTACCTCCCTTCAAATGGAGAAGACAAACTAATAATGGACACTATCAGTGCCCATTATTGCAGTGTGTGCCAAATGATTGTGATTTCAATAA[T/G]GCTACATGCATTTCACAGAAGCCACTGATTTTACAGAATCTACATTTATACAATGGTATATGTGGAATAATGCCTTGTACCGTTGAACTACATTGGTTTACTAGTGTTTCCCCTACATTTCATCATAAATAATCCCCATGCTTCTAAAAGACAAAGGAAAGAACACAAACCTCTCTCTCACATCTCAGTTAACT…
657826	JH819095.1	159461	159461	G	A	TTGTTGTTTGAAGGATTAGTCATCTCCGCCGGGCATTCAAAGTGAACACAGTGGAACACCTTACCACGAGAAAAAAAAAAATTACAGTCTATCATTAAATCAATTTTAATCTTATTTTAAATTAAAATTTGAAAATATAGTTACTCCCCCTTGCAACAAATACTTCCCTGCCACATTAAATCGTGAAATTTTTGGCTTAA[G/A]AACTAATGCATTAATTTATTTAACTGTACGTGATATTTGCTTTTTTTGTTAAGTGATTCATATAGATTATGGATCAGGAATAAATAAATGATACGATGACTGTATAAACAAAACACTAAGATCTTGTGAAACTTGCCTGATTCATATGATTTACATGTACATGTATATCAATTCTTTACAGAACACCATTTAAT…
658714	JH819097.1	41200	41200	G	A	TTGTCCAAGTCCCTTTAAGACTATAACAAGTCAAATTGTTAAATAAATATTTTTTTTACTTCTAACCCAAATTATGCTTACTCATTCTGGTTCTTTGAATCCTTGGTACTGTTCCGAGCTAAATGTTTCACGGATCTTTGCTACTGCACAAGATGGGAGGGGAACTCTAACATTCTTTCCAAGGAAGCCCCAACACCAAC[G/A]AGCTAGTTGACGATATGCTGTATATCTGTTTCTCCTGTCAAAACAATGCATTGAAAAATAAGAAATTTCAGTACAATGCTATATGATATGATATACTATATAATAAAATGTCAAATGAACTTACTCGTTGATGCAGTTCTGTAAGTCTCCATACTGGGACCGATACTGGTAGTAGGCAGTCTCCAGGACATATA…
659500	JH819107.1	167499	167499	C	T	GGAGAGCGAGATGAAGAACTCAGCAGCCGGTATATCCATCGATCACTTCAGATTCCAGAGATCTAATCTAGAAAAATCCTTCCTTGATAAACTCAAGAAAAGATTAGAGGGTAGGACCACTTCATAGAGTTTCACAGATTGTTCTTTTACGTGCTATTTGAGAAAATTTGCAACTCAGTTTATCTACTTGTCTTTGAAGT[C/T]AAATGCATGCATATTCACATCACATTTAGCCAACACTTATTCAGTTTTGTTTGATAAAACCGTAGGAAGTATCAAATTGGTGCCTGCTCTCTCTCTCTCTCTCTTTCTCTCTCTCTCACACACACACACACCCACCCAATAGTGAGGTGTGAAGTAAAACACGCTTATAACAAAGTGCCAGGGAAGGGCGATTT…
659764	JH819110.1	64704	64704	T	G	CATAGTTTCAATATACCAGTAAAAAATCTTTTAATGCTGGGTTGTCTATCTTATTATTCATTTTAAGCATAAAGAAACAGTTCCTTACGATTAAACATGCCCAAAGTATATGTACAATTATATAGAAAACTGAAGTTGTTACCAGGCAATCGATAACGAACAAAAATGGATAATATATTTTACTGACTGATACATCATTT[T/G]AGATGCACACGTGTACTTTATGTATGCATTTCTTACAAATTACCTGAAAGGAAAAACATATTTGAAGAAAAAGTACATGTTATTGTGAAAATTGCAAATGAATTATTACTTAAAGCTAATACATGCTTATTATTGAAGGATTATAATGTTATTAAAATTTACCTTATGACAAACATGACATTATATGTACTTGT…
660603	JH819116.1	411600	411600	T	A	TCGATTCAGACACCTTACACAAAAGATAAACATCCGTGGCCTCTCATTATTGGGACTCCTGTATCCCTGGAGACTATTTCAATTTACTTTACTGAAAAACTAAGTTTGTTTAACTTACAAATGATTCTATAGTTCAGCTACGAGCTTTTAAAAATCTCAGAATTGACATTGCTATTGATGATTATTGATGAATGATTTGA[T/A]ATATAATGCATATATTAAGCATGAGGTATTAGGTAGCTAAAATAATTGATTTTAATTTATTTGAAAAAAAAAAAACAACAAAATAAAACTAACTGACAAAATAGCCCAATAGAATTGCCGTTTTTGATGATTTTAAGAAATTCTTTTAATAAAAAAATTGAAATAACCATATCAGACCCATTTACCTTTGATTC…
6615	JH815731.1	37283	37283	A	G	GCATGTAAGTCAAAGATTACTAAAAAAAATTCTGATATTTTTCATTTAGATCTTAATACATTTCTAAGGGTGATTTATTTCATTTCTTATTTTTTAGCTCGTTCAAGGGGATATGACAGAAATGTAAGTCAGACTATTCCAACATCGTAATGGAAAAGAAGTTGCCTATCCAAAGATTTTATCTAAAAAATTACTGTTAA[A/G]AAATGCATGCAGTATACATACTTTATTCCTAATGGACAAACTGCTCGATTTCTTTTATAAATAATTTAGCCCATATTCACGATATGTAACTTAAAATCAACCAGAGAAGCATGCACAGTGAGATCATTTATGAAGTCTTAATCTAAAGAATATATGCAGATTCCCTCTCTTTACAACAAGATATATACATTTAT…
664335	JH819154.1	89953	89953	T	C	GTTACTGGTTGACTTGTTATATTAGAAGCAACTACAGTGGTTACGACACTGAGGTATGGAAACGAGAAATGAGAACTCCACATAATTACAGTTTGAAACACAACCTCCAAACCCCTGATCTAAAGTAATTCCCAAATTCAAACAGATCAGAACTTTGGGAATAGAGATTGTTCTTCAAAGGAGATGCCTGAAAATGCATA[T/C]AGCGCGCGTGTGGTGGGGTACAAACTTCTAAGACGTACCACTGTTCCTACGGCAAAAATTTGAACAGAGAAAGAGGTAATGGAGACTGGGCGATAATGGGTGTCCAGCAAAAACTCCGACATTAGCATGGAATAATGCTACAAGAACAAAACATACCATCAAACAAAGCAGTGAAAAAAACCAAAGGGGAGGGG…
66535	JH816088.1	145173	145173	T	C	TGAATGTATAAGGAGATTTCTTTTCCGACGAAAATCCTCAAAAAACTCAAAACAAACTAAGATTTGGTCATTATAGGTTATAATTTATTTGCATATCGAACATTCATATATATACAATATCTCTTGGTTACTCAGTCACTCACTCATTCTCTTTCTTTCCTCTCTTTCTTGGAATGTTTTGTATGTAATATGCATGCAAC[T/C]ACATGCGGTATTTGTGGACACAACACATACACAACAATGCTCAAAAACAAGAGTAAATAAGATAACAAAGACATCAACATTAACAACAATTTGATGTAAAAACAAATTAAAACTTTTTAGCAGCACTGTTAATCTGTCGGCTCAACGGAAAAGCGTTCACAGACAGGAACAGAATCCTCAACTTCCGGGGAAAT…
665784	JH819164.1	70572	70572	C	T	AAAGATTAACTTGCAAACAAAACAAAAAAAAAAACCCCAAGGAAACAAATGAAAGAAAAAATTGATAATCTCTTCATAATTTTCTTCATGAAATCCCCAAATCTGAACTAATGTACTTTTAACTCATAATTAAAAAAAGAATCTTTATCTCAATTTATATATATTTTAAAATAAACTTTTAATTTTTTTTATTTATGCAT[C/T]AAAAGCTATATGGCAGCTAATTTTATTATTTTATTTTTAAATGTTCGGTATTTGATTTGATATAAAATTACTGAAAATAGAAGAAGGACCCAGTATACGAACTTAAAGGTGGGAGGGGGGAGATGGTGACAAGCTGACATATGTAATTAAGCCGGGGTACATGTATGCAAGCCGCCCTATGGTCTCGCTTTGGT…
66741	JH816088.1	305286	305286	T	C	AGAGTCGCCCAAGTCTCTAGTTCTGTGCTGCTGACCTCCACCTGAAAACAGAAAGGTAAATCTGTCACATGAGGCAGAGCTCCCCGGGGACAGGTGAGGGGATACAGGGGGATTTAAATGTAGGGGAGACATATTCAATAATTTTATTTACGCCACCAGTGCATTTATGCGTGACACATCAAGTTGTAAATCTGAAGTTG[T/C]TATTGACTTTACGGGAAAATGCATATTCGTTATAATTAGATACTTTTCTATCAATATGTAGATCTATGGAAAGTCTGTATTGATGGGATATTCATGTTATGCATGATTGATAGTCGAAGATATCGCGGTGATCGGTGGTATTCAAGTTAAATATTTAATTTAGCGATAATAATGCATATTTACGAGCTTGTCAG…
667488	JH819170.1	7771	7771	A	C	CATGGATTAGTACATAACAAAATAAATATTTTATACAGAAAAACATATTGTGTCTAACTTAAAATTCAGAGACTTTTTTACTACAATGCACACTTTGATTGATTTCAAGAAATGGTGCATTATGTTATACATACTAGAGAGAGAGAGAGAGAGAGAGAGAGAGAGAGAGAGAGAGAGCAATACTACACCGATGCATTATA[A/C]AATGATTATTTTATGAAACATACTTTGAAATTGGTTTTGATTGATGAACACAGAATTTTACATTATAAAATGAATATTTCATTAAACTTCTATCGTGAAATCCTTATCCTACATCGTTTGTGATTTATTTTTGATTAAATTTAACGGTCTGGTACATTTTTGAAATCAGATAGAAAAAAAACATTATAAATCAA…
66813	JH816090.1	16773	16773	A	G	ATTGAAAAAATTTCAAGTTGGTTATATGTTACTGAATTCCTTTTAGGTTCCTTCTTTTGTAAAAAATGCTTCAAATTTGTCTTAAAGATTTGGGATAGGGGGACTCTTCACACTTGGATATTGATGAACTTGTACAAAATGAGATATGCATAATACTTATCTTTTTATTGCTTGGCTTAATTACAGCTGCGTGTCCGCGT[A/G]CAAGATGGAGGTACTCCTCGAAAACAAGACGAGGGGCTTCTAACAATCAAAGTGAACAAAAACCTTTTCAGTCCTGTGATGACTACCGGCCAATACAGCAGACGAATCCTGGAAACCCAGACTGTTTCTCTGCCCCTGGTCACTGTCCTAGCCACCGATGGAGATCAGTTTGTAAGTTATGTTACATTGTGCAA…
66881	JH816090.1	52537	52537	C	T	TTGTTTGTTTGTTTAACAAAGACCAATGAGGAATAGTCACCACCCGGTATCCCTAATCTTTCTTAAATGTTTTCTTTTACCTGATTTTTATATAACATAATGTCTTTTTTTTAATAGCTGACAGTTATGGCCAGGGATGTTTCCACTAGCCCCAAAAATGCTACAGCAGTTGTTACCATCAACATTGTACGCAACGAGTT[C/T]GCTCCAGAGTTTGCATCACAAACTTACAATGCATCAGCTTTCGATTTAGACCCCTATGGCAAAATTGTGCTCAATGTATCTGCAGCTGATGCTGATAGACTAAATCCATACAGTGCTAATGTAAGAATGTCATTTCACCTTTGGATAAGCTTGTTTCATTTGTTTTAAATACTTGGTTATATGAGGAGATGCTC…
66916	JH816090.1	70286	70286	G	A	TCACGTGACCTGTATGTATTTGCATACGAGTCGAGAGTGCTGGGAGAGGGGAGCGACGCTAGAATAAGGGTTATTTCAATGCAGGTGAGAAAAACATAATTGCTTTTGTTACGAGTGCCATAATTAGGATCCATATTTTAACTCAAATTTAACAGGTGCGCGTTTATGATGCATGAAAAACCCCGCGAAACTGTACGTGC[G/A]AGGCCTTCCAATATGGATGACCTCTTGTCAATAAAGCGTGTTGTGGATTGTGTTTTTATGCCCGATTTTCAGAGTTTGTTTAGAAATGTGTGTTAAATCATCACCGGGTGCTATGATTAATGCTGCATTTGGGTTTTTTGTAACATACACAGTGTTATCATAGCTCATTCTTCTTGGAGGATTTGTTTATTCTG…
670048	JH819181.1	707096	707096	C	T	AAACCTGTCACCACCGGTCGCCACTCATCTAGTGGTGGCTCACTCATCTCCACCATGTACAGCAGTGGTTCTTCATCCGAGTGGTAAGGTGGTATCTCCACTTTGTTCCAGGCAAGGCGGACTCCTTCAAAGTCGGGTTCTGTGTCCTCCAATTCCAGCCTGTCTATTGGGATTCTGGTGGTAGCTAATGACATAACAAT[C/T]CCATGAAAAATGCATTGTCAGAGAAGCGTTATTAATGTATTATAAGATACTCATTCCATATCAGGTTGGATTTTATGAAAACTTGTGTGCATTTCAATTTAATCAAAACCAGGAAGCTTGGACATCATTGAAAGACATATCAGAGCATGTATTTTATGTACTTAGATTAATCAAAATGTTACCCAGAGTTCTGT…
673099	JH819191.1	86072	86072	G	A	ACGCCAAGGCTGACTTCCGGCGGAAGTTTTTGTGCCACGCTGTCAACAAAGTGAGACTTGAGATCGTCCTCAATATTGACTCCGAGAGCGTTCATCAGTTCCTGGCAGATTTTCGAGTTGTTCCAGACACTGGACGAGAACTCGTCACCTCCCGGCCCGCCAAAATGAATCATCTTGAGAGGTTGGATATCTTGATGCAT[G/A]ACGTACAGTGTCTGAGCCACGACCTCCAGAAAATCGAACGTCGTGTGTAAACAAGGCGACATGACGTTATTCTTGTACGTCTGACGCGACAAGTAATATGACGTATCGTCCATATCACTCAACAGGAAGCGCTTGGCCTCGGCCTCGTTTTCGCTTTTCATGAATCGTTTGTACCGGTTTTCCATGGCAACGAT…
674967	JH819194.1	1031617	1031617	A	G	CAAAGTCCTTAATGTAAATTACTTCCTAGTCAAACTTGGCACTTAAACTCCTACTGTACATGACCTCCGGCATAAAAGCAAATTAAATCCTCTGATTTGAATCTGTTAAAAGTTTTTTTTTAAAGTTTCATTTTAGCCTGTACCTGCATGGGTGAACCTAAGTTTTAATGTAAAAATCGTTGTGTGTGCTTAATTAAATT[A/G]AATATGATGTTTATTGAACAAATATATGCATTTTTGTGATACATATTTGCATGACGTTAACTTCGTGAAGTTTAAATTTTGTGCAATTTACTGTCATTTATAAAAATAAATGAACTTAATTTTCTACACTTGCTAAAACATTATTTTATACGACATCAATTGTTCACAATTAATTTTGTCCTAACAACGTATAA…
676471	JH820877.1	778	778	C	T	CATATCTGTTGTACGGTAATCAATTCCTAAATTCCGGTACATGTATATTGTATCACTCAAATTCACTTGCACCAAAATTATGATAAAACACAGTTGCAGTCCTTTTAATAGGGTCCACCACAAGATAAGAAAATGTGTTTTCATGTTCCGTCTTGGCTGGATAAAACATACTGTCTCCATCCTGGCAAGAGAAATATCAA[C/T]CAATGCATAAATCAATGCATTAATGATTTTAATGTCTTAAAAAAATGTTGATTTTTTTTTAAAATGTTACAATATTTTTATCTTTATGAAGGATGAAAAGTATTAACATGGTTTTTAGACATCACTCAACATTTATTTCAATATTTTTTAGATGCATATAGTACCTACTTTTGCAGTGAGCTTGAACACACAGG…
678752	JH821690.1	832	832	A	T	GGTCACAGTAAGACCATTCTTTCTAGTTGTATCCGTGCCCCGGTCCCTGTTTGTAGGTGTGTAATTCCCATTTTCCAATCTAATGGTTTGACAATATGCAATATCTGTATAGATTTATAACTGTTTATTTTTTCTCTTTGTTATTTTTTATTTAGTTCAAAATGACCTTTTTTTAATCTTCCCTACTTTACTATATTACT[A/T]AACATGCATGCAAAATTAGCTTAAAATTCGATCGATATGACAGTACAGTATGGCTCTTACTAGTATATATTTTATCTTTCTATCAAAAAAAAAAAAAAAAAAAATTAAAAACATCATCTGAGTCAGGTATCGCAGTCTATACTTAAATTGCTAGTACACATGCTCGACATGTAAGGGTGGACAAAATTCGGTGA…
680372	JH821903.1	8627	8627	T	G	TGATGAAACAACTATATTATATGATGTATATGATCAAAGAGTGCTTTTACATGTATCAATGTAGGATTACATGTAATAAATGAAAATTTCAGACCGATTGCATTTTTTTTTGGTATTATAGTATTTCAGTAAGAATGACTTATTTATGGAACATGCATATCAGTATGATTGTGATAAAATTGTAACATGCATTTTTTCTT[T/G]TGATTTAAAGAATAACTAGTAATATTCGGGAAATTAAAAGGCATTTTCAGGAAATTATGAAATATCCTTTTGAAATACAATTACTTAAAATTCCTACATACCCTTTTCTCATGATGATATACTTCTATTTTTAAGAAAAAAACAACTCTTAGCTTGATATGATAGTTGATAACATTTTATTTATAAGATGTCGA…
680433	JH821903.1	45092	45092	C	T	CCTTTTCTTCTATAGAATAATGCAACAAATATTTAAAATATTAGCATTTTTATAGGAGTTGTTCCGGCTACCGACTTTATCAAGGGATCTGGTGTAGAAATGACCGATAGAGGATTCCTTCCTGTAAATAAAGTAAGTCGATCCTCAAAAGTGGGTCAAATGGTTCAATTTGTTAAAATCATTGAATCACATTGCAAGTC[C/T]ATAGTTTTCTAAACACAAGTGCATATCATGCATATACCAGGTACATTAATATTAAGTTAAAGATAAAAACATGCTGGTTTTGTTAAGCATTGCAAGTTGCATGATCTTCATTTAAAATCTTCTTTGCACATTCTGACAACAATTGTTTTACTGACCATTCTTTTAAAAATCTAAATTTTTACAGATGATGCAAA…
680621	JH821903.1	142039	142039	A	T	TCAAGGATACGTAAATTCGTGGCCAATGAACCTATCAATACAAAATGTTAATAGAAATTGCACTTCAATGAACATTTAATTTTGTGGAGCAACTTAACAACGAAATCCACGAAAATTGGTATTCAACGAATATTGATGAAACCACAGTAGGTCTGAAAATTGTAATTGTACAAATACAGGGTCTCTGAATGCATATACAT[A/T]TACAGATCAAATACAACCACAGGGTCCTCTGACTGCATGTATACAATTCAAGTACAAACACAGAGTCCTCGGACTGCATGTGTACAGATCAAGTACAAACACAGAGTCCTCGGACTGCATGTGTACAAATCAAGTACAAACACTGGGTCCTCGGATTGCATGTGTACTGATCACCACAGGTTAACTGTAGTATA…
682828	JH822228.1	3878	3878	A	G	AAAGGAGTTCGGTTTTATGACCTGTACGAAATCTTTTCAGCAGGAGTTACTTTCAGTGTGAATTTTGCACTATTTTTTAAACCAATAACGAGGAATCAACATTTCCGGAAAAAATCATTATTTAAACCGCGATATCTCTGCAATGCAGTATCCGATTTTAAAACGAATTTAAGTTTTGTATTTAGCTTTGCAAACTCTAC[A/G]ATATGCATCTAATTTTATGTTTTTTTATAAAGTTTTATTATCAGTACGAATTGTTACAGTAGAAGTTACTTTCATTGTGAATTTTGCACTATTTTTGAAACCAAGAACGCTGCATCAAAATTTCCGGGAAAATCAGTTTTAAAACCCCGATATCTCTTTAATGCATCCTCCAAATTTCAAACGGTTTTCAGCAT…
683808	JH822382.1	1451	1451	T	A	CGCTTTCCATTAATGTTGCCTCGCCGGCGTCGTTATCGGGAAATGGTTACATTAATGGAACGGTTGGCAACATCACAATGATCCAACGATGATGATTGCAGCTTAAAATTTGATCCAAAAAATTTTGGCTATTTGCAGATTTAATGTATTTAAATGTAGGAAGACAAATTGAAGTTTTAGAAATACTGGTTTTGTAGAAT[T/A]TGATAACCTCAATGCATATTGTTACCTAATCGGCAACTGTATATTGTGTTGCTACAAACGCTTGCCAACGACGCGCGTTCCAGCAATTGGCAACGAAGGCAACACCGGCAAATCCGACGATGCCGGTAAAACGGAAAGCACCCTAGGAATTCCCCTATTTTAAACATTATTAACTGAGATATAAAAAATCAGAG…
689619	JH822950.1	4843	4843	G	T	GGTAAAATTTATCAATTTTCATTTTTTTTTTATCAAGATCAAAATGGTACGTTGACCAGTTCTAAGTATTGATTATCTTTTCTACAGTTTATTCATTTTGTCAAGCATTGAATAATTAAAGAAATTTATCAGCCCTTGAAGATTAGACCGCCGTGAAGTTCTGAAGGGGTTAAAATCAATAGGCTCTTGTGCAGGTTGTG[G/T]AATGCATCTTTCGTTAAAATCTGTAGCAGTTGGCATATGTGTCGATCAATTCATGTACCCTGAGAAATTTATGTACGCTTGGAATAAGTCGCCAAAAGTTTGATCCTCATATGAAAACATTATCGAGTTTTGGTCAACGTATTGGAATGAAAACTGTCAAAAAACCCCACTGACTTTATATATCGTATAGAGGT…
691067	JH823024.1	8426	8426	A	C	CTTGTCCGGATTGTTTAGTTTTGTGTAATAATAACGGGTACATGTATTTAAATAATTATTTTACAATATATTGCATGACAAGATTTTTGCGCGCTTACAATTTACATGAGAACTTTGTTTTTTATAATGCTTTTATTCAAATAAATAAATCACATGCTTATAGTTTATACAGTGGTTCATGTTTATATTAATTTATTATA[A/C]TAACAATGTCAATGCATTGAAGGCAAAATTCACTTGGACGCAATATAAATTAATAGAGATTATCTTAAGAAACACGTACAGTGAGTATTTTAAAGGAAAGCCATTTTTAAACTCTGATGATTTAAATCCTTTAATACATATGTAGTTTTAAAAAAAAAACCATGATTTTTGGGATCACCACAAAGTTCATTTTG…
691920	JH823065.1	1135	1135	T	A	AAACAAAACACAGTTAAGCAAGAAAAAATAATCGGCACTCGGGGACTGAACCCGGGTCGCCTGGACACAAGTCCACCACTCTAACGACTGAGCTACGCGGACTCTCGCTTCAGAACTTTGGAGCCCAAAATCTCGAGAATGCATGGATCGATTTAAAAACAGATTTCATATTCAGAGGTTTTTAGAGTGTCTCTATCGAA[T/A]AGTAACATAAAAAAAATTCAAGTTCAAAAAATTGAAAAATTAAGGTTTTTCATTTCCTTCCGCTGACAACCGGAAGTGACGACGGACGTTCGGATATGCGTAGTACACAGCGGCCGTTCACTCTCTATGATCTCTGAAAATTTGAAAGTTCTATCTTAAATACTTTTGGAGAAAACTCGTGAACAAGCCAAAAC…
693516	JH823135.1	7959	7959	C	G	ATTTTTATTCACATGCAAGTTATAGCGAGCGCAGCTCGCCGGCGCGCAGCGCCGGCGCGAAGCGAGCTCTACCGGCAAGGCGTGTGTGAATAGAAAATTCGGACTATTTTCACATTCATTCAACGGATTTTTTTGACGTCAGTAAATCGGACCAGTAGTTCCCTGTAATAATGGTTTCCCATTTCACACTCTCACGAGAA[C/G]AAGATAAAAGACAATGTACATGCATTGTAAATAACACAACGCCAATTTCCATTACTTTTAAGACTAACGGAGTTATCGTCCTTTCGAGTGACGTCACAATGGATTTCTTGCACATTGATCCGACAGAATTTTTCGGCGTCAGTAAATTTCGACCCACAATGCAATTCCTCAATGTCGGCCGATCTCACTAGACT…
693788	JH823144.1	14599	14599	A	T	TATTGATCTTCCTAAATACTCATGGATCTTAATAGGAAAGACCGGTATATTGAGTATCCAGTGGATTCATGCGCTAATGATGATTTCTGGGATCGATTAATCAGAATGATAGAACAGTGATTCTGATTTTCTGTATAATGATGATATTAGATATATGTGAGGAAAAATCATCAAGTGACTTTGGTGATGCATTTTGAATT[A/T]TTTGTACAATTTTCGTATGTGCTAAGTGGCAGTTAAAGGTAGCTCACTACTTGTGTATGACAGTTTAAATGTTTTTTGAATTTTTTATCATTTTTTATCATTTTATCATTCATCATCATAGCTCAGTGGATAAAATATCAGACTTGTGAACTGTGAATTTACAAGTTTTAATCCGGTTTTCAACATTGCGTATT…
69383	JH816099.1	199374	199374	A	G	TCAATTTTTCAAATGTTTTTTACCAGATAAGTACCGGTATTCCTGAAAATTTAATGCCAGAAGTAACAAAAATAAGTTGAAAGATTTAGTTATTAATGATTAATGAATTAGAAAGACATTTTCTATCATGTCTATTGCATGTGGCATTGTGTTTTAGAGGTTCTTGTAAATTTTAAGACAGTATAATATGTATGTGTTTT[A/G]AAAATGCATATTATTTAGGAATTCCTCAGCACTTCAATTCAAGCATTGTCAGTGCATGGCAAATATGTCAGGGGTTCTTTAATACATTAAGATACTCAGGGGCAGATTTCTGTGAAAGCTTCCTGAAATCTTGATCAAGTGTTATATTTAACCAAACAAATAAGATTTACGGCAATACAGCTATTAGCTTGTGT…
695212	JH823187.1	17050	17050	G	A	TGATGTATTTGATGGCGGCGTCGTTAATTTCAGCAGTTTTCAGCGATGCTAATTTCATGCCCATAGATTCACAAGAACTTTTTGCACCTGACCAGCTCAATTTAGAGGCTGGGTTCAAGAGGAAACCTAGTTTTGGTAAGGACATTTCATTAGGTAGTTACATCAATTTCAATAAATACCACATGCACAATCAGCAATAC[G/A]TAAATAGAGACAGGTCAATGCATGATAAAATCAACTGACTACATCAACTAAAGAATCATTGCAAAGGTGTTTTCTTATTGTCTTTTTTGAAACTAAATTTAAACAACAGAAGAGCCGGTGTTGTATAGCAGTTTTCCCCCCATAGTAGCTTCTCCCCCCGGAAAACCTACATATAGTAGCTTTTCCCCCATAGT…
69591	JH816099.1	390567	390567	G	T	AGATAAAGTTGTTAATAATGTAAGTTGTTCACCTAACCAAAGTGTGTTGTCCTTTCCAAAAAACACATTTTTGCATTAATTAAGCTAGTATGACCGTTTTTCTTAATTAATAATTATTACATAAAATATGATCCCCTTTTTATACACCATTAACATCAATATATTTAGCATATATACATACCATGCATGTAAAATGCAGT[G/T]TTTATGCACTTTTAACTAATTAATCCTGATAAAATGACTTCAGTAATTTTGAATTTAAAATACCTGCTCATTAATCCTATAAATTGGGTTTATTTGTCTGTCCAAGGAGAATAGCAAATTAACATCAAGGCGTTACATGTAGCAGCTGACCATGCTTTATATACCGGTACATGTACGTACATGTAAAATACGTG…
69600	JH816099.1	398940	398940	T	A	GCTGGCAGACTGGGACATCATTAAACTCGTCAGGTGAGAAATTACCTGAAGAATTGAGATTTTCATTTAAAAGTTATAAAACATATAAAAAAAAGCAGTGAAAGATGGCAAGGAATGCTTGATGTATTTTTACTCAAATTTTTCTGCAGAGAGAGTGTTTCAATCCCTGTGTTTGCTAATGGTAACATACAGTATTTACC[T/A]GATGTAGAGAGATGCATCGGTCAAACAGGTGTCCAAGGTGTAATGTCAGCAGGTAAGTTATAGTACACAATAACATGCACTGAATCAAGAATATGTTAATGTATGTAAAAAATGTTATATGATTATATGAATATACATACACAATACACACTACCGGTACCACATGTGGAATTAAAATTATACATTTTAGCATC…
697757	JH823218.1	680873	680873	T	A	TATTGTTTGTGATGTTATTTAGGCCCATAGTGATGTAATGATTATGTACCGGTAAAACGAACACGTTTTATAAAAGTGCATTATACAAGAGTGGGTTCCAAGAGGTAGTGTTCGAACAGGTACGTAGCACTTAGTACCAATGGTTTCCACTTACGACCACGGAATCTCTACGACCATTAAACTTTTGTGACCACTTAATG[T/A]TGTAATGCATGATAAATTTTTCAAAAAGGGCGAATGAGAACAGTTTAAGTGTATGATTATTAGTATGTAGGTATATGTAAAAAGGTAAAACGAAGTTACCGAATTCCTTTAAGTCGTCAACATCAATGCAATAATGAAGATAAAAGCGCAGTGAAACATAGTAAAAGTTTAAATAATAGTATATCGTTCAAATA…
698030	JH823218.1	913727	913727	T	A	CAAGATAAGCAGTTGACATGTTTCTTTTTTGTATGCTTTTGTTAAAACAGGGCCAAAAAATGTTCATTTTTTTCTCGCACATTCTTCAAAGCCCATTTTCATACAGGTATGTGAGGACAATTGAAAGTGTGAAAAAAAATTAAAGTCACATTGAATGCATTTTATTCTGACAGCAAAAAAACTGCATTAAAATGGCGTCA[T/A]TGATTTCTGTGAATATGAAATTAGCCAAATGCATTAGAATTGGTTAGGGACAGGTTGCATATCTAACAATACTATGCTCACACTTAGAATTCCCCCTCTGAAGTGAAAATTGAAACAAGTCATGCAGATCTTCTACAGCTCTCAGTAGTACTTGTAAATATTATTCACAGTCTATTCGGAGTAGAGAGCTACAT…
69891	JH816101.1	22540	22540	A	C	TAAAGGTGGTCGCAATAATAAGGCTCAACTCTACAATTATGTACTACCTTCACCAAAAGCATACTGTTTATATATTAATTGAAAACTACACAAATAGTACTAGTATCTTTAACCACAACAGGTTTTATGTTAGTCATTCTTAAAACAAACATTAAAAATCTCATTACATAATGTCCTTAATAACATTAAATGTTAAAGAG[A/C]TGTTTTGTTATTTCATATGTATACATGCATTCATGATACGTGTTTAATATGTAAGATTAAGGAGGGTTCTCAAAACATTCAAGATAATTTGCGTGTTTGTTGCAACAGTATAAAAAATAAAAAGAAATATGAATATTAACATGACAACATGTTTCTGAGTATGTGTTATTAGTCAATAGCAGATATGTCTAATA…
699195	JH823219.1	642918	642918	C	T	GAAATAGAATTTACAAGGAACTGTTGTTTAGGTGAGCAATGTAGCCCATGGGCCCCTTGTTAAATGTAAATTTAGCCATAAACCATAATTTAGTAAAAATATTTTAGCGATACTATTTTGATATTTTTCTCTTTCTTTATACTTTATACAAAGTTCTCATTCAAAAGAAAATAAATATAGTAGAAAAATTACCACGACAA[C/T]CCTACTAAAATGCATCAGTAAACATCAATTTTATGATTTTTGAATAGTTGTTTACTTGCATTAACTAGACACCGTGTTACATATAATCCGATTTTCATAATATAAAATGGTGTTTTGCAATAATATCATGAATATTTGCATTTACAGATAGTGCACTTCTATTGTTGACAGAAAATTGTCCACTTTCACACAAA…
700435	JH823220.1	986310	986310	T	A	ACAATATCCGGTACCGATCTCTGCAGCGATTTTCAAAGTAAATGCCGGCATCAGAGACCAAGACTTGAAATCAATGGTCGCCATTTTAAAAACTAGTTCTAACTTTCTTCTCCATAATGAATAGTCACTCTTGGACTTTGCTCCTCTCCATGGTCTGTGTTCCGAAGCACTTAATTTGAAAATCGTTGTAAAGCACTGTG[T/A]ATTTTGCTGCCCTGCACTGATGCATTTGAGTATGTTGTCAATCGAAGAGGCGCCTCCATATCAGATTTGACCTTGTGACGTAACATGAATATCTTTTTTAATTTATTACTTGTAAATCGATTAGGGGTTTTAAATAATTCATCGTTTTCTTTCGGGGAACGGTTCGTAAAGGTGAGCTGCAAAGTTTTCATTTT…
700446	JH823220.1	999303	999303	G	T	TATTAAATCGAGTCTGAATACCGATTATGTCTTTTCATCAAGTATCGTATGCATTGGAAACCGGTCTCGACTTATTTTTGGTATGTCAACTTTCCATCGCGTAATTACTCTCAGAATGTCTAATGAGAACTATCAACTTTTAAAATTCAATTATGCCTTAAGTTAAGTTCTGCACTTGGATTATTGATATTATCAACTAA[G/T]GTTTGAAAAAATATAATAATTGAGACTATGCATATTCCTTGGTCGATCGTTTTAACGATTAGAGCGATAGTAGCATACTTGAACCATGTCGATTCGTGCATTAGATCAGATATTTTTTTGTACAGCGATTCATATAGGAGAAAATGATAGAAATCAATTTAAATTCCATATTTTATGATGTTGTGCATCGATTT…
700488	JH823220.1	1022753	1022753	G	C	AGTCTTTTTCTTTTTTTCAATTCAACTGTCTCTCACAGTCTAGAAACAATGTATCCGGCTAGTAAACATCACTGGTGCATCAATCAATAGCCATTTTGTATCTATTTTTTGATTGACCCTCGTATTTGGAAACAAATATAAGCAAAGACTTATTTTCTCTCTTGTCTTTATTTATAGCGCAATCCTTCTTTTCAGGATAC[G/C]TTTGCTTAGAAGTGCTTGATGCATTCAAGCTATGACAACTTACTATTTCATTATAAGTTAATCCAAGTGAAAACCAGAAATTGAGTCTTTATGATGTGTCAAGTGTTGTCACCAAATCGAGGACTTGGTACATAAGTGTATATATAAGCAAAGGAATTAATTGCGATTTAACGCAAAAATCACTGCGTTTAATC…
701909	JH823226.1	155175	155175	C	T	ACGACTTAACAAAAACTTTTCCGATTTCAAGTACGACTTAACAAAAAAAAATCCGAATGTGTTCAAGTACGACTTAACAATTATTTTTGGTACGAATTAATTTTACTTTGATCATTATGCTATTTTTTAAACCAAGGACGCGGATTCAAAATTTCCGGAAAAATCAATTTTTAAACCCCGATATCTCTGTAATGCATCGT[C/T]CGATTTTCAAACGGATTTCAGATTTGAATTCACCATGGCAAGTTCTATAAGACTGGTGTATTGTCTTATTTTGTTCAAAAAAATGAAAATTTCCAAAAATTTGAACTGCTTCCGGGTTTGAGCAAAATTGATGAACAAAATTTTAAACCCCCCAGTACATTATAGAATTGATACATCTATCATCAGTAAAAATT…
702960	JH823227.1	189102	189102	G	A	GAGCAAATCAAAATAGTCAAAGTCAACTTATTTAACCTCCATTACCAGAAGAGTTCTGAGGAACACCCGCATGTTCACCCGGGGGCCACAAAACACAAACGTGTTCAGTTGATTAGCTCGACACACGAGATTTCGACCACCCTGCGCCGCACGCGACCGCGACAGAGAGAGCCACGTTGGATGTAACGTTAGGGCTACAT[G/A]TTGTCTTTGCTTTGTGTTTGGCATAAAATACGAGCTCTTTTCATGCATTCGTTGTGAATATATTGTCTCCAAGCACCATCAATTGTAGAAAAAGTTTTCCTAATTGGGTTGTATTTGCATTTCTTAATCAGAATCGCCGAATAACCCCCCTCTCTTTAATACGTTAATGATACACCAAATATAGAGCCGTTTTA…
706522	JH823231.1	730423	730423	C	T	ACAAAGTGGTCACTTTAATTTTCACAGATGCAACCATTTGCTACCAGTGTTCAGACGCTAAAGCCGGGGGGATGTGCAAGCATGACGTTCAGGGGATGCTCGCAGATCGAACACGGTTACTGAACATGAGCGACGTGGAAAACTCAGACTACAATAGCAAATTTACTTATCTTAAAAACTGCGTGAATGCTTGGGGAGAG[C/T]ATTGTCTAATAGAGAACATCAGAGAAGCAGGTTTGTGTCCTATCGTTCATGCATGATTGTTACCTGACTGACTGGTGATGGCTTTAATGTGGAAGACTTGGACTGAGTATCAAATAGCTTAATATCTGCTATATATCTACATATTTCAAATATTTCATATATTTTTTTGTTCGGTTAACATTTTATTCTACTAA…
707910	JH823233.1	177004	177004	C	T	ATTCAGCTGTTCACTGCTAGCAATATGTTGATTTGTTTACAGACAAAGTTATGTGAATATTTGTCCCTCACGAATGAAAACTCTTTCTTCTCACAGTTATTTCATTTCACATTTTTTTCTCTGCCTCAAATTACCTGCATCCTTCCAGTGAATAAGTTTTACCCAGTCCCTTCATAGAAAGAACATGCATGTGCATGCAT[C/T]TATTCCTCTGGGCCTCATTACTTGATTATTATATGTAAATTAAAGTGTTAAAATCAAAGACCCATATATATATTGAGAAATATTAACTGGAACAATGAGTGAAGAAGATCTTGCATAAGCATTTCCCATACAGGCATGGATATGTTGCCACCAATGTATGTACCGGGTAGGCCATGTGTGTTAAAGATAGCAAT…
708050	JH823233.1	263489	263489	G	T	TGCACTCCAACATCCTGTTAAACATGTAACGATTGGTTGTACAGCGTTGGTACCACGTGAAACCTAGTATCATTTGAATTAGCCAATAAAATTAACGCGTTGTTGCGTACTTAAGTATTATCCGATCATCCAAACAAAAAGGATGTGTCATATCTTGTTAAAAATATTTTTGGTTGTTTTTAAATCTTTAGTCCAAATAT[G/T]GTTTACTAGTTATTGAATCGTTTTCATATGCATATATGCATCAATTTATACAGTTATGTTAACTGCTGGTGAGAAAAACGTTTTAAATAAGGAATAAGTCCCCTATATGTACATTGTATATCATTTACGCAATGAAAGATGTATACTTAAAACAGCAAATTATCTTGAGTACATGCATCATTGAAAAAGAGCAC…
70986	JH816102.1	248486	248486	T	A	GACCCGGAGGCCATGGCGATTATTTTGCTGTCCTCGGGCAGCACGGGTCTCCCTAAAGCCATACCGTACTCACACCATGCCTTGGTTATCTTCGCCTGTCATTGTGTTAATGTATACCAAACAAATAACGAGGACGCAGTATTTTACAATGACAGGGCTTTTTTCTGGGCAGCAGGGCACCCATGCTGGGAAATCGGCGG[T/A]GGGAAAACCCGAGTTACAATGACCAATGCATTACATACGTCCTCTATGGCTGATGCAGTTGAAACAGCATGTAAGATAATGACGAAAGAGAAAGCAACACAAGCATATTTAGTTCCATCTGTGCTGGATTTGATTATAAAGAACGGTTTCCCTTTGAAGATACAGAGAATAAGTACAGGAAGCATGGTGGTTAA…
710369	JH823235.1	300424	300424	C	T	ATGCTTTGAGCAGTCTGACAACAATAAGTGAATAGCAGTTGTGTCTGAATTTTACACTATCAGCCGTATGCTGATACATTTTTATTGTACTACATGATTGCGAAACTTCAACCATGGTCAAACCGAAGAACAAAAATAAGAAAAATCAAAACGAAGACTCGTAAGTGTAAATGAAATGGGATGAAACATACTGCGCTGAA[C/T]AGATGAATGACGGTTACACGTTGAATTGCATGTTCATCGTAGTTGTAGTATTTTCGATTCCTTTAGAATCGTATTTTTTTTTATTTATAGTTGAAAATTTATGTTTTATTAAAACATGCATTTTTCAACTAGTTAGTCACTGTTAATTCAAACTATTGTCAAGTTGTGAAAATGTATCCAAGAGAAGAAGGGGA…
710712	JH823235.1	577556	577556	G	A	GAATTTTTGACCGCCAAGCCTTTTTGTATACCATAACCTGTCTCGATCAAAGTACATATGTACACGTACTTGTACAAGAAGAACATGTACATACCTGTATAAATGTACATGTACCGAGGTCTGAGTATGTATTACATGTATTCATGTTACGAGTTTAGTTATTTCTCAAGAATATTTTTATTTTTTTTTATGCATTAACA[G/A]ATTGAATAAAATCTAAACAATAAACAACGAAAACCAGGATAAACTTACTTACTTCTTTTATTAATTAAACATACATGTACAACTAACTATTTCGCCGCCCTTCTGTTCGTTGGTGACCATCAACAATGTAGACCGGAAGTTGATCATGTACCGGAAACACAATATCAGTTTGAATGGATTGTGGGGTGTTTGTG…
71097	JH816104.1	27752	27752	G	T	GTCAGCTCTGAAGGAGCATAATTGGTCCAAGCAGTTTTCCCTTTGCCAAAAGAAACGGTCAAATGTACAGGGTTTGTTTCAAGGTTAAACTCCTTCATTATGTTTAAAACATTTCTGTAAGTGGGGCATCCTCCTTGTACACCTGAAAAAAACCCAAAATAATTTATATACATGAAAAAGTTGGATTTTCATTAAATTCA[G/T]TGGAATTATGCATGTCCAAATTTTTAACTACATGTAGCTGTCAAAGTTATATTTGTGACTGGATTGAGGTATTGTCTATCATTTCTATAAGCTTACCGTCATTGATGACCAATCCCCCTTTGATTTCTGAGGTGGTAGCTACTCCCCCAGGGACGGGGGCTTTCTCCCAGACCTGGACATCAAACTTGTCGGCG…
711898	JH823235.1	1629849	1629849	C	T	ACCGTCGAAAATTAGCCATATTTTGCGCCAAAACATAAATCTATGAAAACAACAATCCTAATGGCGTTATCAATGTTCTAGGACGTCACTGGCATGAAAACTTTATACAAACTTATTTTAATATGATTTCAATTATCTTGAGCCTTTGTTTTAAAAGTCTCTATAAAATTTTAATTTTGAGGGCTAGAAATGCATATCAC[C/T]GCTTATAGTCCTTTCAATTTTTAGTTCATCGTTCAGTTTCTTCTGAAATAAATGTAAAACATGCTTTCTCACACTGAAATGTCGTCTTGGTGTTTACCTCTTAGACAAGGAAAATTGGTACAATTCATTGTCCCGTCCGGCTGACAAGAGCACGTGTTACATCCGTCACCGGCTGGGACCACGTTACCGGAAGT…
712752	JH823237.1	123985	123985	A	T	GGTATTGAAACAGGTATATGTTTAATTTTTCTCACATGAAGTGGTATTGAAACAGGTACATGTATATTTTTTCTTCCATAAAGTGGTATTAAAACCAGTACATATATACATGTTTGTATAAATAATCCATAAATACATTATTTGGATCATACTGAATTACCAACAAGCTTAAGGCACCTACCAATATGCATTGAGTGACA[A/T]TGGGCTGTTGTTTTTAATGATCAATGACTGAGACTGTCAGACACATACCTGTAACCAGTGAGTCACACTGGGCTGGTGTTTGGTACTGATCAGCCTGTAGTGGTCCTTCAGAGTGGTCAGCACCGGGAGGTTGTCCTCGTTCTCCTCCAGCTGTACCGGCCCCTGGTGGAGGTCGATGGCGATGCTGTACTGGT…
713137	JH823238.1	215312	215312	C	T	GGGCCTAATACCCCGTGGCAACTCGCCCCTATCCTGAGCCATAGACATATATTGGGGTGATCTTTTATCCAACCCCAACGCAGACGTACAGAGGCTCTTCAAATGAAATTAACTAAAAACTAACCTGGAATGCTGATCACGCAGTGACCCGGGTAAACAGCTTGACCTGCCGGTCGCCTCGTCTAGCACATGTCATGCAT[C/T]TTCTCTAGCTGGCTGCAGACGGTAGAATGGTCCTCGTGCAGATTTCTGCGTGATGACGTCACGGCCTATAGTTAGCTTCTACATATATTGAAAAGAATTTGCAAACACACATTTCTAATTACATTATTGTGACTACATACAGTGTTTTGAATTTCTTGTTTAATTTGAGGGGTCCTCCACACACCCGGAAAAAG…
713778	JH823239.1	178255	178255	A	G	CCGGGGAAAAATTGTAAGTTGATTATTTTTTTCAAAATGATAGTCAGCATGAATAGATTCACTAAGATTCACAAAGATTCGCCACAGCACATCTAGCCCAGAGGCATTTAACCAAAATAAGTCAAACAGGCTACGTACGGAATATTTGGGGCTTGTCAGTGTTGTACACGCTTCAGTGAGTAAACCAGTGGGCGTGTCAG[A/G]GAGGCGGAGCTTACGGTGCTTATTTAAATAATATGTTATGCATTTAGTATAATGTTTATTCAGCGTTTTATTCATCGAGTGTTCAGCTACTCCCAGCTAAGATAAATGAGACTACAAGTTCAAAGGGGAAATACTCATAGAAAATTTCTTCTTTTATTACAATTTAATCTCCTTTAATTTTTTGACATTAATTT…
714071	JH823239.1	426391	426391	G	A	TAAATTTGAATTCAAAAGTTATCCTGTAATAATATATCTCTTTTATAACAGAAATTAAATTTGCTAACAGTTCATATTCTCCTTCCTCTCCAATGCTAGTCATCTTATGAAAAGGCTTCTCTGGTGGTGCTATTGGTTCGTCGTAGAAAACATCATCCACCAAGCTAAATGCATCTTCATGTTGCTATTAATAAAGAGAC[G/A]TATTTTGAGCTATAAATACACATCCAAATATATGTACTCGATACCCTGTCTTGTATTTTTTTTTATCATTGTTCACAAAAAAAATATAACTTTTATACACATATGTAAGATATAGTAAGAAATATTCTTTAGCGCAATTTAAACCAAGTCTCTCACATGATAATTGATACTAGCTGAGAGATCATCCGGGTAGT…
716063	JH823243.1	221952	221952	A	T	GCGGGAGGAACTTACGTAAGAAATCTTGTAGATTGTCTAAGATATTACTGTCTGTATATTGCTACATGCACATTAAAAAAAAATTAAAATACCAATTTATAATAAAACACCCTCCCCTCCAAATATTGGGATATTTTTGTATTTAACCACATAGAATTTGATTTTTACAATGCATTTTCACATGATGTTCTGTAGAGGAG[A/T]CTCGACCCAGCCATCGAATTGGAATCCGCGGCCTTTGACCCTGTAACGGACGGACAAACGGACATGCAAAAACAGTTCATTCCCTTGAGGACAAAGGGGTGCATTTATTCCCTTATCATAGGCACTGGGATGTTCAAACGCAGTCCACCGGGGGTAAATTCACACCTTGCCAAACAACGCAGTGCGTTGTAGGT…
717219	JH823244.1	738991	738991	A	G	TGATAGCCTTCTTCTTCCTTCGGACAACGGCATTATTTATCCGCTCCCTGCGCCTTCGCTCTTCTCCTTTCATTAATGATGACTTGGTTAATTCTTCGAGTTTCAGGCTACATGTTGCTACTTTGGTGTTGGGAACAACTTAGCATAAAGTGTTGACGTTATAAAATTCAATGCATACAGAAGGGCAATTTAATTGTTTT[A/G]TGCTCTATGCAGAAGCTACATCAGATATGTCCTATTCAATGAGGACATATCAAGCGTGTTAAAGACACGTCGATCATCACTTCACGACATAGAAACGACTGCAACAATTGGACACCAGATCAAGTGATTGCATTTATAGGCGAAGACAGGACCGGGATAGTTGTGTATTGAAACCTTATCGGAATACTGCCTTA…
718314	JH823244.1	1673265	1673265	A	G	CCCTATCCCGGACCCTCCAAATTGACCTACTTATCGATCCGTTTGCTCCCGGGTGTACGAAATCTGCTCCGATGTTGAAGTATTGGTTTTATATATGATGAAATCGTAACCGTAATCCCAAAGTGTACATGCGTAAATGCGTTTGGAGAATTAGTGTATGTAAACAAACTCAATTCCATAAATGAAGCATGGCAAAGTTG[A/G]AACAAATTTATACATTTTATTGGTAAATTGATTTCTTTTTTAAACTTTAAAACTTGATTTCAAATACCAGCCTATCTACATATTTTTCTATAGACATCAAAGGGACAGGAAATGAACATATGAACTTTGAAATTTTTTTAAAGATATGTTATCTCATATACAATCTTGAATATCAAGGCGTTGTTTTTTTTTTT…
719633	JH823246.1	257802	257802	T	C	TACCTGAAGTGTTTAAGGCAGGAAAGATTTGTAGATTAAAAGGAATATTGTTCTTACTTTTCATGTAACAAGCCAGCATAAACACTATCACATAAATATCATTTAGCGCTGTGTATAATTGTGCACTATTATCGCTAGATTCATGTAAATGCATTATTTATAAAAGTTGATATTGCAAAATTTTATATCAAAACTAAGAT[T/C]GATAACAAATTTATAAATGGACATTATTTAACAGTTTAATTTTGCATTGTTCATTTGTTAGAAAATTTGATAAGCATTATTCTTTTAATATACATGTATTTACAATTTTATATGCAATTTTCAGGATTCATACGTTTACATGGCATGGAACAGACCCCCTGGAGAAGACCAGGATGATCCCGGGGCAAAGTGTA…
719828	JH823248.1	34467	34467	G	T	AGTTGACAGGCATAGCCTACATCCACTTCTCTTCGCAAGCCTTCATATTTTGATTCTGGAAAATATGTAAATGTCGGAACTGAAGACGGTCTATGCTTTGACCCATGTTTCGACTCCATAAACCTGTAATTTCCACATTTTATACATAAATTCATGCATATATCTCAAAAATTCAACACTAACCCACTATCAAATCATTT[G/T]AATCAAAGTACTTTTAAAAGGGAAATTTACCATGTTTTAGGATATTGGATGCTCCTTAATTATTAATCACTGGTGCAACCCGGGCAAGTGTGATCCCTGTGATCGTAGTGGTTGTATGTGTAAGGGTATGTGGTCGCCCATTTGGACATATGTGGGGTTTTTCTTGGCACTCTGACTTGCTTTCTATCCCCTCA…
72183	JH816106.1	128988	128988	C	T	CACCTCAGCCTCAGCAAACAGCCACGCAGCCTGCCAAGCCAGAATATTACCAAGATGCATATGGCAATTATTACCCGCTTCCCGCAAACCAAGCAAATACCATGAGTGCCTATCCAACATATCCTCAGTATCCAAGTTCAGATCCAAACACTGGATATCCACCACCTCCTCAACCTCAAGTCTATTCTCATGATGCATAC[C/T]CTCCATTGCAGCCAACACTGCCACAAGCATCACATGTGTACAATGTGCCAAATACTCCAGTCTACAATACTCAGGGACAGCCAATACAGCAGGGAATTCCATATGGTCTGGATACCTCACTGAGGCCTCCGGTTCAGCCCACTCCCACTGCAGCACCAAGGGCAGCTGTTGTCTATGGACAAGTACCCACTCAG…
722411	JH823254.1	33277	33277	T	G	ATTCCGGAGCTAAGATTCAAAGGACAGATGGACCTATGATAATTCTGATCCCTGAATGCCGGTTGATCTGAAACCTGCTTTGAAAGAAGTCGTTTACAAGATTAGTTTCGTTTGCCCACAGGTTACTTTAACCCTATTCTGATTATCTGCCATTTATCATATACATGTTGTAAAATCAAATAAAATATCCTTAATGAGTT[T/G]TTGATGCATGAAGTGTCAAGTACATACAAAGTGTTAAAAGGTTTTGGTTCGTCCGAAGAGTTCTTCACGTTTTTATCCTAACATCTTGTTTGTCACATGTTTGATTTATTTTTTGAGTATACACATATATTCTAGATTCATTTTGACCATAAGAAAGGGCATATGTACATTATAGACTTCTAGCCAACTTAAAA…
73733	JH816117.1	272306	272306	T	G	GGTTAGCCTTACCTACAAATCCAATACGGGCGTCTCCGGTTTTGGCAACATCAAAACCCTCCCCCCCTCCTCCACCCCCACCTTTAGGCTCGATGAGTTCTCTGCGAAGTTTTGCTAGTCTGGCTTTGAGGAGACCAAGATGACCGCTCGTCGCCTTGTTTTTCTGAGTCCTGGCCATCTTTAAATGAAATAGAAAAATT[T/G]TACATGCATATTTTAGTAAATTTTGAATTGGGAAAAAGGATCTTTTGAAAACAAGGATACATAATGCTTTTAGAAATACAGAGTTGGGCTCTTGAAAGAGCATTTATGTTCCTCAGTTCTTGAATTAGTTTGATGTTAATGATGTAGGATTGTTTATATTTTATCAAAATTTAATCAAATTTTCGGTTAAAATT…
74524	JH816125.1	98742	98742	C	T	ACTTTTTTTAGGAAAATAAAACGCCGATTGATAGAACTGCAGCTCGTACTGAACGGTTTTGAATAGCTTACCCCCCCCCCCCCCCCCCCCCCCCCCCAAAAAAAAAATTTCACGAATTGCTCGTTGCTAAGCCCCAGTGACTTCACACTAATGTATCAATTAAATAATTATAGAATCCAATATGTATGCATTCAAAAAAC[C/T]ATAAAAATATCAAAATGAAATGATGTATATGTAATTTACATGTACTTGTATTTAAATCATAAAATATGAGACTGCTACATAAGCAAGCCCTCGAACAATTTTTACTAATGTTGTATAAAATTATTATTTATTATTTTAAAAAATGGGTAACCTACACAGTCGTCATAGAGACCTGAGCCACCAGCCACTAGGTA…
74560	JH816125.1	119044	119044	T	G	TAATATCTATAATAGAGGAAGTACTAGGTTTCTGGCTGTGATTTTCGTAAGGCCGGATCATAAAATATAGCGATAAAAGTATTTAAAGTGACAAAGTCCAATTATTAGGAAATTTTATGGAAGATGATTGAAAGATGACAGAGAAATAAGCGTTTTCTAAACAACCTGTACAGATACGTCGCATTTTCGTTATTTTTACT[T/G]TAAGGTTAAGACATTTATGCATCATAAATTAATCTAAATATCCGACCATAACAAAATAGCAAAACAAACATAATTGTCCGTAAAAAAAAAAATAAACCAAAATTATCATTTCCCTTGTATGTATATTTAAACCCAATCGAAATATGAATACTTTTTATACTTATTGTTATTAATAATATATGTTTGAATTTCAG…
75380	JH816130.1	209424	209424	A	C	TTGCTCTAAGACATAGTAGGGGGGATGTAAGTGACTATATCGGCCTGTACATTGAACAGCGCGTGCATGACCAAAAGGGGATGTAGAAAATGTAGAAAGGGGATGGGGGCACCTGAAAAACCAACTAATTTTAAGATTTGTGGAATGTAATGACAAACATCACGCATATGCATCCCTGTTCAAAATTAAACAAAAACCTG[A/C]CGAAAATGTCCAAGTGTACAGCACTCGACTCTCTCGACTTGCCCTCGATGCATTTGACAGCCTTGACCTTCCTGAGGTACAGCGCCAGTTGGTACAATTATTTATTGACGGTATGTCCGACGATCACATGAAAATCAAAATCATGCATCAAAAGCCGACTACGCTGACGGCTGCCGCGGATAGCGCGCTTTCGA…
75523	JH816130.1	344622	344622	T	C	ATAAAAAAAAATTAAGAAAATAAAATACTGAGTAACACTTTAATTGAACATAGTTAGGAAGAAAATGCTTTGTTTACACGTATTACAAATGTGCTATATACAAATGGCCGTAAACGCAGCTTAAGCTATTAATTAGCTTATCACTAACTGCAAAAAAAAAAGAAAAAAAAGAGGAAAAAGTTGTCGTAATGCATTTCAAT[T/C]GATAAAATGAAAATAAAACTGCGGTCTGTATTAATTAATAGATAAACTATGTTAACTTACAAGTACACATGACTGTAGTAGGAACAGTAGTAGTAGTAGCCACTGTTGTATGAGTATTCATAGCAATACCGGGCATCAGCGACATCTGTGAGAAAATATCAACAGCATGTATCATATAGGCTGTACACAGGTCA…
75542	JH816130.1	357025	357025	A	C	TCGAACTTCCGGTGTATATAGTTTTAACATCGCATTCTACCGTATTTTTTCAAGGTAATCAATTGCGATGAACTAAGCAAATAAACACTAGATAGCAAACCGCTGCTTATTTTGTTATGAAGCAATAACATTCAAATGTCATGTTGTTTGAGGAAAATAAACCAAGATGTAAACAAAATTTAGTATAATTCTTCAATTTT[A/C]ATCACCAGAACAAAACAATGCATCAGTGTTACACGATTGTCATTGAAATGAAGAAGATGAGAGGACTCAAACTCATGTTTGCCATCTTGTTTTTAGATAAGATTTTTTCACGTGATGTCAAAGTTACGAATATTCAAAAACATCCGAGTCAATAGTTGAATAAAAAGTTTATCAGACTATCGGGTTTCTAACAT…
77182	JH816140.1	97451	97451	T	C	TGTTCATACCTCTATGAACACAATGATTCCTAATAAGGCATACTGGACTCCAAACATCCGGACTATACATCTGAATAAGCTTGGTGATTTGTTCTGGGGTTTCTTCTTTTCTGCTTCTTTATTCCATTCTCTTCATTGAAATAAAATTGAGTATCGTAGCTGCATTTGTTCAACTATATACTGTCCCCTAAGAATAACCT[T/C]AATGCATTGGTAGAAACCAATGACCATGCCAGTAACTGCTGTTCATATTGCTATTATTTTTAAATAACATATTCTTGCAGACAAGACTCTGATCAAATTTGGAATATATAAAGAATTGCAACATTTTTTATGGAACCGACGAGACTTGTTTCCTTTATAAATACTAGACTTTGACCCGTGCGTGCACGGGTTGA…
77367	JH816140.1	208958	208958	C	A	TTCCAGAACGGTGTGTAACTGTGAATCACAATGGGCAGGCCAAAAATGTGATCTGGTGGATAACTGCAATTCCAATCCATGTACCAATGGCTACCGATGTACCAACGAAGAGGACGGATTCCGTTGTCATAATCCGTGTCTATCATCCCCTTGTGGAAACAACGGGACGTGCAGGGCCGTCAACGGATCTCATGCATGTA[C/A]TTGTTCAAGTGGATATTTAGGATCGAATTGTGAACAGAAGGACTTCTGTGACAGCCAGCCATGTCAACACTCTGGAAATTGCAGCAACGAACTAAATGGTTTTAAGTGCGCTTGCCCATCGGGTTACGCTGGAAAGGCATGCGAAATCATTGATTACTGTGAGTCCGATCCCTGTCAGAATAACGGATCGTGTT…
79587	JH816153.1	11021	11021	G	T	TGTACCCTGACCACTAATCGGTAAGTAACCGCCGAGTGGTATAGGAATACTGTTGGTATATGCACCTTGGACCATGTTGAGATTCGTACTATGACTACTCATCGGTATATAGATGCCCTGTGGTATTGGTACGCTGTTGGTAGATGGTACAATATTGTCATTTGCATTTGTTTCAATATGTAAGATATGCATCATGTTCT[G/T]AACAAGTCAGTAGAATGTTATATGTTCATCATTTGCACTTCCCTGTGCTGCATTCTCGTAGCGGTACTAACGGTACTATCGGGTAACAATGAAAATGGCTTATGTGAATGGCAGTGTTGTACATAACGCTTTGATAAAACCGGTGTATATCAAAAATTTGGAAATCCAGCAAGACAGATCAAACAGAATCAGTG…
80325	JH816155.1	251120	251120	T	A	GATTATTCTTCAAAAAGCTATTTACGTTAAGTGCTATATAGTGTTTCATTAGGGTTCTTGATCTATGATAATATACGTAAAATTAAACAAAATATCTTTTCCACTCTTAACTGACACGAACTGCATTCTTTTAGGTATACGCAGCGACGATGGCAAATCATTCTTTGAGGAAAATATTCAACTGAGTAAAGCCAATGCAT[T/A]ACGATGTTTTTCTAACAGACATCAGAAAATATGATTATTTTTCTTACTGTTTGGCATGCTTTATGATCTGGGTGAAGAAAAAAATGGACCCTTTCAATTTTTGTATCGGGGTTTTTCTTTCTGTATGCATGTACCACAGTAACCATGGTATTGGCCACAGGACAATAAGGGTAACCCAACATGCCAGTTCCTAG…
8182	JH815744.1	325140	325140	A	T	TTTGATTATATATTGCTTCCAAAATATTTTTAAAATTATTTATATGCTCAGGCGTAATTTAACAAAGATAAGCACAAGATTCAGTTAATTTACACAGGTATACTAATATATATCATAATATGCACTATATTATATACATACTTATTTAATTTAAGAAAGGTTATTGCCTAGGACACGGTATACATGTAAATCAAATCATC[A/T]CATTGAAATAATTTATGTTTGATGCGAGCAACCTGATAGAAGAATCCAAATCAGTTACTGTAGCCACGCCCTTGGATCCACACGTGCATTTTTCTCTGATAAAATCAATATCCGGCAAAGTACCGGGCACCTGTTTATTAGTAAGCAAATGTAGTCCTTTTCATCAGAACGTTATTGAAATGTTTAATTTTAGC…
8189	JH815744.1	326439	326439	G	A	CGGACCAGTCTGGCTGGGATGTCCGGAGTGATGCTGGACAAATTCCCTCCCAGCCCCCGGAACAGTTTGGTCCTGGATAACTATGGACAGTATCACCCAAATGTTAGTCTGGGACCCACAAAGAATGTGTATCTATTAAATGACAGTCGCTTTAACGAACCTGCACCTCACGCTCCACCTGCATATACAGACCCAAGACT[G/A]AGAATGCATGCGAGTCATGTAAGTGTGTCCCAAATGAATAATCAAAATCTTAATGGATCTCATTTTCACAAACAGATGAATGGTAAGCTGAATTATTCCATGTCTGGAAGTGGGAGCATGAACAGTTTACCTGGTTCCCAGGGGACGCCACCAGCTATTCCAGCTAGGATCCCTTTGAATTCAGCATCCAGCAA…
82318	JH816162.1	25618	25618	A	G	TTAGGTGACGTAAATGAAATGATCCAAATTAAAGAAATAAATGATGACTCAATGCGTATCATTTTTATTTTAGTGTCTGATGTAACATTGTTATTTTAGTGTCTGATGTAATATGTACTCATTGCCAGAATGTCTATTATAGTATACTGCATGGACTGTAAGATCAACATTGACGACAATGCATCATTCAGGCAGAAACA[A/G]ATCTTCCAGCTTCGTGATTGGTCACAAGAAGATCCTCGAGAAGAGAGGGCTGCAATGGCCGATCTGAATTATATCGGACTGGACGGGAACATCGGTTGTCTTGTTAATGGGGCGGGCTTAGCCATGGCCACTATGGACATTATTAAATTGCATGGAGGGAGCCCGGCCAATTTCTTAGATGTTGGAGGTGGAGC…
82901	JH816162.1	448962	448962	T	A	CTCCAAATCGTTACACAATAAAGAATAATCTTTATGAACACTGACGCAGAAAATAACACGGACATCATCGCCCCAAAAGTGCGTCAGACTCAAATAAGCAACGAAACCAAGTGACTAATGTATCTATTGGTTTTATTAAAATATTTATATAAATGCATTAATGAAACATACATGTTTTGCCCCTTTTTAAATCTATTTTT[T/A]TTTATAAGAAGAGTCTGTCTAATGAAGAAAATATATTACTTATGTATTTCACGCCAATATAAAGATAGAAAAGTTTGCATAACTTTACGGATGTTGACGAAGTTGATTGTAACTTCCTACTGATCCGTCACGTGACTAACAAAAACTGACAACCGGACTTTGCAAAGGACTACAATAATTCAATATTGTTTTCA…
83293	JH816163.1	256705	256705	T	A	CACGGATATAGCGAATTTACGGCTATAACGAATTATTATTCATGTCCCGGCAAATTTCTTATATAAACCTATAGAAAATTGATGTATATAACGAACACGGCTATAACGAAGTAATTTTAAGACCACCGCTGGCAAAATGTTAACGCATTTTATCATTTTTATAACTAATTTTTTCTATTTTAAATTTCATTGAAGAAACA[T/A]GCAATTTTAAGATGCATATATAAAATACTCAAATTCAAATAGTATACAGAATTTTTTTAAAAATTGAAATGAAATGGTTATTTTGACATTTTTGGTAAATGACGGAAATACTAATTTTATAACTTACCATAGTTTAGAAAACTGTAAGCCGGAAAAACCCTTAATTATCTTATAACGAATTTGCTATAATATAT…
842	JH815651.1	5319	5319	G	A	ACAAATTAAATTGAAAAATTTTAATCTGTTTTTTTTTTAAGCATCTGCATCTAATACATAAATAATAATTTGCACATTTTTTGTTAATTTTTTTTTTTGAAAGGGGGGAGGGGGGTTATTTATAAGAATGGTAATCTATTGTTATTATCAACAAAAGCAAAGCTCTCGTAGTCAATGTGCAGTGATGCATGCTGATACAG[G/A]GCTCCCATTCATTGACAAGCTGATCATGGAACCCTTTCTATTCATTAATGAGCTGATTAAGGTAGCTATTCCTTCTTTGATTTGTGTCTATTCCTATACAGACAACAAGTTTGTCCAACTCCGGGATTAACGTTACGGTTTGTTTAATCCTTAATCTCTGAGAACTTGTGATCCACCCTCTAAATTTTCCTGTG…
84723	JH816167.1	306020	306020	G	A	TTTTTTCATGATATCCATAGGCTTCCTCATTTCACCAAAAAAAAAAAATTTGACTAAATAAAATTGTCAAGTAAATCAGAATAATTTTAAGGATGCAAGACCTGTTTAAATTGCAAATTTACGCACTTCCCTTATGCAGTACTATATGCAACATGATAATTAGGGCTGTAAATCTATAATGCATTCAGATAATATCAACC[G/A]CGGATTTCGCTATTGACATATTTATTACGCTTTCATCTAAAGCGACATTTATTTCTTCAACAAATAACTTGGGGGATTATCGGAGTATCCTAACCATTGGGGATCCTCTTGTTGTACTATTGAGGCCAGAGGGGGGATATTGTCTCCCGATGACAACTCAGATAAAAAGAACCCCTCCAATCCCCGGGACATCG…
85604	JH816168.1	24102	24102	C	T	TATTAGAGAACCTTTTCTTTGGTTTTGGGGGGATTTTTTCTCTAACAGATGACATTATTTACACATGTACGTAAACATCGCCCCGTTTAATTGTTCTCAAATAATTTTTAACTCGCGAGTACAACTCTATTATGAGCTTTCTTCGATATTTGTTTCCATGTGTTAGCATCATATGTTGTCAACATGCATTTACAACTAGG[C/T]GGGCCTATATAAATGTGCCAGTTTTTTGCGACTCGCATTGAAGCTATACTCTGTCCTGAGTTTTTGCTTCCACCACTTTTTGCTTGATATTTCAATAATAGTAAATACCCATGTGCTCAAACTACGTTCATCCATTAATATGAAAAATGTCCAGATTATCTGTTTTGAAACGCCCCATCTACCGCTTCAGGTTT…
86221	JH816168.1	403503	403503	T	A	TCAGTTTCTTTGCCAATTCATAACAATCCTTTGTTTCAGAGACTGTTAAAGTCAGCGGTTTCTCGCACATCACATGTTTGCCTTCAAAATAAATGACAACCATTTAATATTGTACAGGTTTATACAAAATAGAAATGAAAATTTGAATATGTTTACCTGCATTGCAATATCCATAAAAATACATGTAATTTCAATTTGGT[T/A]AATGCATGGGAATTCCAGTTTTTAAGTATGATCCATTCATTATTACTTACCTGCAGTTAGCGCCTTTTTGATGATGTCATAGTGGGAAGGAGTAGGCGTACATATTATGACGACATCAACCCTGTAATTTGTTTAATAACACATAATTACAGCATGCTGACAAACTCATGAAAACATATAAGGAAAAACAAATA…
87275	JH816169.1	104181	104181	G	A	GGTAAAACATCACGCGGAAACAGAAAATGTGGAGACAAGCAATAGTCATAAATGAGTGACACAATGAATGGCAGTAGCTGAATTTAACGTTGACAATTAAACTTGATTGGCAATAATATTAGATTGGGCTTTAATCCTTGAAGGACAAACGGGTCGAATCACAAATACGATTTTAATTTGATGCACCATGCATGCAGTAC[G/A]TAAATTATCTACATTTTGACAGGAAAAAAGGGTGAAATCGGCGAGTGTTATATACTGAACACGATTATAAAATTCTATCTAAGACTTCAAAAAAAGTATCTAAATAAAGCATAATACCCCCGGTGGTCTCCGATTCTATCAGAATGCATTTCCAATATGTGCCTAAAAGTTTAAAATTTAAGGTGGCTCATTAC…
89735	JH816185.1	511349	511349	A	T	ACCGCCTCCCTCACTACAGGGGCTATCTTACAGTTCCATAACTCACAGATCCACCTGTCAAAAGTCATCAAGTATCAATTTTTTTGAATTTTTTTGAATTGACTTAAAAAGAGAGCTGATTTTTAAAGGCTCATGCAATATCAAATGAAAGTAATATCTCCCTTCATTGAACTATATTGTGTCTTTGAACAGTGCATTAA[A/T]GATGCATACTGATGCAATAGTTTTCTTTCTTCTCTATTTCTGCATAAGATGTTAACATTGTAAAAGCAAAAATATTCAACAGGAATTAAATTACATTACAATTACTTCATTGACAACATGATCAACAAAATTAACTCCCAAACAATTGCTACAATATATTCAATGTGGTTATTCTAGAAACAACAAAATTAAAT…
89923	JH816186.1	76954	76954	G	A	ACCAACAGCAATCATCTGCCGATCCAATTTTAACAAAATTTATTTTAGGGCTTATAAACCTTTTCAAGTATGCCTAAGCAATTTAGTTTTTTTTCTAATACACACGAAATATATTTTTTGGTGTCTTCAAAGGGTTATTTCAGATTTGTGCACTCCTAAAGGTCGCTATTAAACGTATTAAGACACTAAACGGATTCTAT[G/A]GATTCTTGGATGCATTTATTTCTGAATTTGCCGTTATTCCCCCCTCGTAAAGTTCCAGGGCTATATGGCGTTTTGACATGAAATCGTTTGCAGTTCTTTATCGCTACCGAGAAAAAGCCTTTCTCTACTGGCAGAACCTGGATCAATATTGCATTATTCTATGGAGAAGGTGTTTAAAGTACATTTATAATTTG…
90207	JH816189.1	55255	55255	G	A	CATGGACTACTATCACAGTGCAGAATTTCCTCCTGACAAAACGCGCCCGTGTATCCGGGCCGGCAACAGCACCTGCCATTGTAGCAGTGGCCATCGTTCTTACACACAACTCGTGGACACTCCAGGTCTCGGAGCAAAGAAATAGATTCATTTCTGCACAGAGGACCGTCCCAGTCTTTCGGACAAACCTCTGTGTTTGT[G/A]CGATAAGAATTGACTATGCATTCACCGCCTTTTAAACATAAAGCAGCTGAATAAGGACGACACCTGTTTCTTGAGTACGTGCAAGTCTTTCCACTATAACCAGGATTACACATGCAGACTGCAGTTCCATTTTCTAACACAGAACAAGAGCCATTGCCACAAAACCCGCATGCACTTTTTGTTGGAGTTATGGT…
90322	JH816189.1	190043	190043	G	A	CTCTATAAAGGTTGCTACACGACAGTTTATTGCAGTTGTATTTTTCCCTTTGAACGATGGAGTTCAAAGAAAAAAGTGAAGAAAATTTATTTGATTTTTCCGCCTTTTTCTTAAATTTGGATTCCTTGAAATTCATAGATCAGGTAAAATTTGCTACCTGTATTATCTCAGCAACAGAGAAATGATGCATAAGATACAGT[G/A]CCCGTGCAAACAGTTGATATGATGTCTAATCTATAACTTTAGCCATGGTGTTTAATTTTCTTTTACTTTATTACAGGGTTGGCATGACATTGAAAGCTTATCCATGATGTACCAAGACAACACACCATACGAAAATGGAATGCTGCAGGCTCTTGACCAAATGAGAGCAGCCAACATGTCCGGGAAACACGAAA…
92747	JH816194.1	73571	73571	C	A	AACTAATATATAATTTAACTACGTTATCAATGCTATTATATATGAACTAATTTCATGAACGTTGTAATTTCTCATTACCGTGATTTGATGCGAGTCTTTTCTTTATTCGCGTGGTGGAACGAATCGCATCAAATCATGATAGTGAGAAAATGCATGGCTCTTGCGATCAGCTCATGCATAATATTATTTAAAAGCAAATA[C/A]AATTATTCTATATTTTTTGGACGCTTTGGCAAATGTAAAAAATATATCTCTCTTTTTTTTTTTTTTACTTTTTGATTATGACAACGGAAATATAAAAAAAAACCCATATACGAATTCATCATACAGAAGATTTCACGCATTATAAGCCTTTACCTATCAGTTTACAAGTCGTTACACTCATCCGGAAATTACAC…
92947	JH816199.1	30522	30522	C	T	TATTGGTTTTCTTTTTAATATACTATTTCAAACATGGCGGAAATATTTGGAATGACTTACAAAGTTATGTATCGGTCTCATACAGTAGTCAGGACTGCAGTATATTATTAAACAAGTAATAAATCTTTTGATTGTAGTTGATGGAAATTTTTTTTTTTTAAATGAAGTATATTATTATTTGCCTAAAAGATAAATGCACA[C/T]CTAATTCAATGGATACTCATGCATTAAGAGTCAACTTTGAACTGACGTGTTTAAGCAGTCTACACATACACCCACTTAGTAATACAAACTAATATGTAAACAGTGTGACCGTTGGACCAAGTGCAGATTTAACACAGTGCAGTTTGATGGAACCCACACAGTAGGATCCATCTGGCTATCTACTCAAATCATTA…
93365	JH816201.1	66456	66456	A	T	TGACCGACGTTGGTAGGATACTAAACATACGGGTTCTTAGATAAGTGTTTCCTAGTTCATCAGTCCCACTGATTTGTACAAAACTTGACTGAAGTAAAGTACGACATAATTAAAACGAAGGCATCACATATTTTAACGGCATACATCTATTATGTTTTTTATGGAAAAATAAATAACAAAACCATTGTCCGAAAACTTAT[A/T]GTTATGCATAGTTTAATGTCATAACACCGTTACTGCACGTGGTACCTTGTTAAATGGTACATAAGGTCCAATACAAGAAGAAATTCCTTGAACCGCCATCTTTGTCAGTGGAATTTCAGCCACCTGATTCCAAGTGTCATCGAACAGTAAAGCATAGTCACAGGTTAAATTATGGTTTGCATTTTGAATATCAA…
93417	JH816201.1	135466	135466	A	G	GAAAAACTTGTGTAAAAGCATCCTCAGGTAATTAAGATTCAAGTTTGTTCAAATCATGCTCCCCGGGGGTAGGGTGGGCCACAATTGGGGGGTCGTATTTTAACGTAGGAATACTGAGTAAATCTTTAAAAATCTCCAAAATCAATCAGCCAGAAAAGCTGAAACTTGTGTAAAAGCATAGTCTATATTTTACATCAATA[A/G]CAGAATGCATCGATCGACCTTTCAAAGTTTGTTATCCATTGGAGTTTGTAAAAATATTTTTCTATAAATTTTAATTCTGAACATCACTGGAAATCTGCTTGCTTAGGGGGTTGGCACAAGATCATCTGTTGCTGTGTGATTTTTAACATCATAATTCTTCCTCATTATTTAGACAGTCTTTATCGAATATTTTG…
94071	JH816207.1	271564	271564	C	T	TACTAAAAATTGAACTCTTTTGCGTTTGCCATACAGTTACATACATACCGATTCAAATCACGTTTTTCTTCACATATGCGTAAGAATATTAATCGGAGGTATAATTCGCCTACTAAAAGTAAAGCTTATCCATGCATTGCATTTTCAGAAAAAAACAAATCAATGCTGTATATCTTATTTATCATGTTTAATGCATGTAC[C/T]GTAATGCTTTCGCATTACATTAACATAGCTGACCAATGATATAACATGCCGATCATTCCTTTAAAAGGAATACTTGTCTATACTGTGAGTGATGACTAAATTGACCACTCACTGGCCACCTTAGCCTTTCTTGACTCATTTCATGATAAAAACCCTGTTTATTAGTATTGCATTGTTTCCTGTGCCGGACATAA…
9444	JH815751.1	180915	180915	C	T	ATGAACTAAAAAATTAATCAGATTGAGTTTGAAGATTAAGACAAAACCCGGAAGCTGAAAGGAAACAGGTTTCTTTACAAAATTATTGCTGTGAGTATTTGATCTGTCAAATCAACATGAATAATTCTTTTGAAATTGAAGGCAATCAAAAAATAAAACAGGATGAAATAATGCGCATTTGTTTTTGTTTTTTGCAGCGT[C/T]ACAAATAATGCATATGTTATCAATGCGGCGAGGAATGGTATACGGTAAAGGAACATTTTTTGAAACGCTGTTTAATCTTAAAACAATTACTGTATAATTTATTCTGACAACAATTAAAAACGTGGAAAGAAACCGGAACATCAAAGTACATGTATAAAACAGTTCAGTTGAGGTCCCATCATGAAACTGATAAA…
96509	JH816219.1	36430	36430	A	G	GGATATCTTCTGAGTATGGAGAACCTCAAATGTCTGAACAATTATCTTAGAGCAAATGGCATTCATTCATGAAAGCCGGTGTGCCCTCTGATGGGCTTTTGATGGCTTAGCAATTTTGGGATGGATAAGCAATTTTTTTGCCCCCATTTTTTAGCCTGTGACAATGATATATGGGGATTTAATTGAATTCTGGGTGAATG[A/G]ACATATGCATGCACCTGCAGTTTTATCATTGAAAACCACAACAATTTTCAATTTCCATACCCCCATCTAAGAGGAAAAAGTTAACATTTAAAAACCATTATGTATACCTTGTTCAATTATAGCAATTTTTTTTTAAGTTAATGATGTTTTTCTTTTCTTCTGAAAATTGATAGGTTTTGCTAAGCGTGCATATG…
96990	JH816222.1	268	268	T	C	CAGTTTCAAACAGAGGTGGGCCAATCGCCTGCAGGAAGTAGTCCACACCGGGTCGCTTTTTAAACCGCCATCCTGTCTTTATCTGAAAATTATAGCCATACAAAATAAAATTTTGTGTGGTTTTCTGTGTTCAAAATGTGTAATACTTTATTGTAGAAACTGTATACAATGACATTCAATTGTAATTGAATTATATTATT[T/C]ATTGAACATAATTAGATTTTATGGGAAAGAAGATGTACCTTAATATAATATGCATTGCAGACATTCAACTTAATCCAAAAAGTATTTTGTAACAGACAGATTGCAGCCATTCATATACTGTGGAATCATCATTGTTTTTGGGGGACCAATGTTTGTGGCTTTCCTAGGTAACCCTTGCCCAAGAAATTATATCC…
97537	JH816228.1	5679	5679	T	C	CTTGCTCTTTGTATACTGGCGTGGGTTTTTCAAAAAGTCTGACCCAATTAGATAACAAATAGCGCGGAAACTGCATGACTGGGATCGGCTGCTTTTAACCTGGCCATGGCAACCCGCTGTGACATTCATTTAACTCACAATAAACACATTGAAAGGGAAAGACCCAAATTCCCTGCACTCTTAAGTATTTTCATATATTT[T/C]TCACAGTTAGATGCATGTTTTATCAAACTGCATGTTTATCATGCTCTGACTTTTTAATATTTAAATTTGAAAAAAATACAACAAACAGTACAAATATGAAAATTAAATAATCTGGTGTTTTTTAATAAAATATATTTAATATACAATGTTTTAAAAATGTAATCATTGCTTTACTTTTATTTTGTCTGTAGCAT…
99759	JH816252.1	527331	527331	A	C	TATGAGAGGATTTTGATTATCATTTCATTGAATTGTTCATTCTTAAATTTTCATTTCTTTTGTGACATTCATTATATATTTTTGTTGTGAAATTACACAAAAATTCCAGTTGCTCAGGTATTGCTGAGAATCACTGCCAAGAAGTGCTTTAAATGAATTTAACCATAATTACTAAACACATATACTAAATTTCACTTACT[A/C]AAAATGCATCATTATGTATCAAGTTTTATTTTATCATGCAACATTGAGATATCAATTTTTGTGCAGGGATGAAAGATATCATTGTAAGATTACAATATTTTTTATTTTTTCAACGATTTCACTTGCATGTATTAATGTACTGAAGTGTTTGGAAATGTTTGAAATGCAATATATATTAGCAATAAAATTGCAAA…
